# Supplementary material for: A 14-3-3 Protein Ca16R Acts Positively in Pepper Immunity against Ralstonia solanacearum by Interacting with CaASR1
Source: Plants (Basel). 2024 May 7;13(10):1289. doi: 10.3390/plants13101289 (PMC11125135; doi:10.3390/plants13101289)
Supplement: Supplementary file 1 [file plants-13-01289-s001.zip]

Archive with 2 entries (2 files):
- supplementary information.pdf
- Table S2 List of the potential interating partners of Ca16R revealed by IP-MS analysis.xlsx
