# Supplementary material for: A 14-3-3 Protein Ca16R Acts Positively in Pepper Immunity against Ralstonia solanacearum by Interacting with CaASR1
Source: Plants (Basel). 2024 May 7;13(10):1289. doi: 10.3390/plants13101289 (PMC11125135; doi:10.3390/plants13101289)
Supplement: Supplementary file 1 [file plants-13-01289-s001.zip › Table S2 List of the potential interating partners of Ca16R revealed by IP-MS analysis.xlsx]

## Sheet: Sheet1
Protein FDR Confidence: Combined	Accession	Description	Exp. q-value: Combined	Sum PEP Score	Coverage [%]	# Peptides	# PSMs	# AAs	MW [kDa]	calc. pI
High	A0A1U8F4H5	14-3-3-like protein 16R OS=Capsicum annuum OX=4072 GN=LOC107850515 PE=3 SV=1	0	808.048	89	37	189	257	28.9	4.82
High	A0A1U8H4S3	probable WRKY transcription factor 40 OS=Capsicum annuum OX=4072 GN=LOC107876015 PE=4 SV=1	0	806.54	79	30	367	361	39.6	7.97
High	A0A1U8E0P9	Vacuolar proton pump subunit B OS=Capsicum annuum OX=4072 GN=LOC107840591 PE=3 SV=1	0	745.05	83	40	145	488	54.3	5.06
High	A0A1U8F2Q0	Glycine cleavage system P protein OS=Capsicum annuum OX=4072 GN=LOC107850433 PE=3 SV=1	0	726.426	60	46	89	1030	112.4	7.33
High	A0A3G0TE32	ATP synthase subunit beta OS=Capsicum annuum OX=4072 GN=orf498 PE=3 SV=1	0	555.272	80	31	80	498	53.6	5.14
High	A0A2G2YW52	Glycine cleavage system P protein OS=Capsicum annuum OX=4072 GN=LOC107838890 PE=3 SV=1	0	535.765	46	35	69	1038	113.1	7.11
High	A0A1U8H8W6	Glyceraldehyde-3-phosphate dehydrogenase OS=Capsicum annuum OX=4072 GN=LOC107877699 PE=3 SV=1	0	489.059	73	36	118	402	43	8.46
High	A0A2G3A2K9	COBW domain-containing protein 1 OS=Capsicum annuum OX=4072 GN=LOC107862027 PE=3 SV=1	0	485.12	64	30	110	458	51	6.62
High	A0A1U8FG36	protein TSS isoform X2 OS=Capsicum annuum OX=4072 GN=LOC107854227 PE=4 SV=1	0	477.543	35	47	64	1863	201.2	5.94
High	A0A2G2ZPS5	abscisic stress-ripening protein 1-like OS=Capsicum annuum OX=4072 GN=LOC107867642 PE=3 SV=1	0	469.619	79	35	319	112	12.7	7.02
High	A0A2G3A3I0	N-alpha-acetyltransferase 16, NatA auxiliary subunit OS=Capsicum annuum OX=4072 GN=LOC107861855 PE=4 SV=1	0	443.537	61	50	73	897	102.5	7.08
High	A0A1U8ESV4	Catalase OS=Capsicum annuum OX=4072 GN=LOC107850312 PE=3 SV=1	0	442.281	72	33	90	492	56.5	7.44
High	A0A1U8GM67	Glyceraldehyde-3-phosphate dehydrogenase OS=Capsicum annuum OX=4072 GN=LOC107870368 PE=3 SV=1	0	438.555	74	33	94	402	42.9	8.27
High	A0A1U8FMA2	Catalase OS=Capsicum annuum OX=4072 GN=LOC107859787 PE=3 SV=1	0	429.132	75	32	69	492	56.9	7.21
High	A0A1U8HDS6	Phosphoglycerate kinase OS=Capsicum annuum OX=4072 GN=LOC107878881 PE=3 SV=1	0	426.722	69	29	61	484	50.6	7.88
High	A0A1U8E7U4	heat shock cognate 70 kDa protein 2 OS=Capsicum annuum OX=4072 GN=LOC107842953 PE=3 SV=1	0	417.603	63	35	61	650	71.2	5.22
High	A0A2G2ZNX9	Dynamin GTPase OS=Capsicum annuum OX=4072 GN=LOC107867888 PE=3 SV=1	0	415.233	55	46	62	919	99.8	8.87
High	A0A1U8EG57	Acetyl-CoA carboxytransferase OS=Capsicum annuum OX=4072 GN=LOC107842797 PE=3 SV=1	0	405.524	58	38	63	757	84.5	8.19
High	A0A1U8EWL5	Glyceraldehyde-3-phosphate dehydrogenase OS=Capsicum annuum OX=4072 GN=LOC107851146 PE=3 SV=1	0	396.671	63	31	90	450	48.1	7.42
High	A0A2G3AP64	V-type proton ATPase subunit E-like OS=Capsicum annuum OX=4072 GN=LOC107854989 PE=3 SV=1	0	396.224	84	24	114	241	27.7	6.92
High	A0A1U8EW99	protein SIEVE ELEMENT OCCLUSION B-like isoform X2 OS=Capsicum annuum OX=4072 GN=LOC107848024 PE=4 SV=1	0	386.873	50	33	54	798	90.9	6.96
High	A0A2G2YLF4	heat shock cognate 70 kDa protein 2 OS=Capsicum annuum OX=4072 GN=LOC107843340 PE=3 SV=1	0	383.198	63	34	60	649	71	5.19
High	A0A1U8EBU0	arp2/3 complex-activating protein rickA OS=Capsicum annuum OX=4072 GN=LOC107843951 PE=4 SV=1	0	380.336	66	15	67	310	35.2	6.37
High	A0A1U8FWC9	Ribulose bisphosphate carboxylase small subunit OS=Capsicum annuum OX=4072 GN=LOC107860051 PE=3 SV=1	0	376.401	83	21	163	180	20.4	7.3
High	A0A2G2ZWV3	actin-7 OS=Capsicum annuum OX=4072 GN=LOC107863765 PE=3 SV=1	0	373.584	68	23	67	377	41.7	5.49
High	A0A1U8HB49	Protein disulfide-isomerase OS=Capsicum annuum OX=4072 GN=LOC107878187 PE=3 SV=1	0	372.753	77	30	59	432	47	5.77
High	A0A1U8HA33	Plasma membrane ATPase OS=Capsicum annuum OX=4072 GN=LOC107877967 PE=3 SV=1	0	365.823	37	31	48	919	101.3	6.57
High	A0A1U8E199	Threonine ammonia-lyase OS=Capsicum annuum OX=4072 GN=LOC107841728 PE=3 SV=1	0	357.625	56	21	39	477	53.5	5.85
High	A0A1U8G4T0	Elongation factor Tu OS=Capsicum annuum OX=4072 GN=LOC107862595 PE=3 SV=1	0	355.377	58	22	53	479	52.3	6.7
High	A0A2G2YNJ5	Tubulin beta chain OS=Capsicum annuum OX=4072 GN=LOC107843763 PE=3 SV=1	0	355.078	77	25	49	447	50.3	4.86
High	A0A1U8EIH2	actin-66 OS=Capsicum annuum OX=4072 GN=LOC107843797 PE=3 SV=1	0	355.067	68	23	63	369	40.7	5.3
High	A0A1U8E7L3	V-type proton ATPase subunit a OS=Capsicum annuum OX=4072 GN=LOC107840462 PE=3 SV=1	0	351.8	40	31	48	820	92.7	6.05
High	A0A2G2XUW8	Glyceraldehyde-3-phosphate dehydrogenase OS=Capsicum annuum OX=4072 GN=LOC107866774 PE=3 SV=1	0	349.552	65	29	79	452	48.2	6.98
High	A0A1U8FNB3	Transketolase OS=Capsicum annuum OX=4072 GN=LOC107857557 PE=3 SV=1	0	344.543	52	29	51	738	79.7	6.29
High	A0A2G3AC31	Carbonic anhydrase OS=Capsicum annuum OX=4072 GN=LOC107860643 PE=3 SV=1	0	338.154	71	24	66	334	36.2	6.87
High	A0A1U8H2T0	heat shock cognate 70 kDa protein 1 OS=Capsicum annuum OX=4072 GN=LOC107875543 PE=3 SV=1	0	335.899	57	31	48	648	70.9	5.22
High	A0A1U8DYT8	zinc finger BED domain-containing protein DAYSLEEPER-like isoform X1 OS=Capsicum annuum OX=4072 GN=LOC107840787 PE=4 SV=1	0	332.089	36	27	42	1155	133.9	5.41
High	A0A1U8FQ55	Serine hydroxymethyltransferase OS=Capsicum annuum OX=4072 GN=LOC107860120 PE=3 SV=1	0	325.458	62	28	50	518	57.1	8.54
High	A0A1U8GN28	Transketolase OS=Capsicum annuum OX=4072 GN=LOC107870592 PE=3 SV=1	0	322.572	53	27	57	744	80.1	6.62
High	A0A1U8HBB4	serine/threonine-protein kinase STY8 OS=Capsicum annuum OX=4072 GN=LOC107878251 PE=3 SV=1	0	315.844	67	30	56	438	49.3	7.72
High	A0A1U8H4U6	protein TSS isoform X1 OS=Capsicum annuum OX=4072 GN=LOC107876028 PE=4 SV=1	0	312.504	32	40	43	1708	187.3	7.64
High	A0A1U8GZ84	Lipoxygenase OS=Capsicum annuum OX=4072 GN=LOC107874197 PE=3 SV=1	0	306.221	39	29	45	898	101	6.35
High	A0A1U8G6C0	Plasma membrane ATPase OS=Capsicum annuum OX=4072 GN=LOC107862484 PE=3 SV=1	0	305.214	35	28	43	956	104.9	6.57
High	A0A1U8FBT1	urease accessory protein G isoform X1 OS=Capsicum annuum OX=4072 GN=LOC107853273 PE=3 SV=1	0	301.681	85	22	56	274	30.1	6.57
High	A0A2G3AM34	dynamin-related protein 1E OS=Capsicum annuum OX=4072 GN=LOC107844284 PE=3 SV=1	0	299.386	72	34	42	614	68.7	7.5
High	A0A1U8ETU6	kinesin-like protein KCA2 OS=Capsicum annuum OX=4072 GN=LOC107850548 PE=3 SV=1	0	296.903	36	32	39	1297	142.8	6.39
High	A0A2G2ZR47	Tubulin alpha chain OS=Capsicum annuum OX=4072 GN=LOC107867313 PE=3 SV=1	0	293.396	67	25	40	450	49.7	5.06
High	A0A1U8HCC8	trifunctional UDP-glucose 4,6-dehydratase/UDP-4-keto-6-deoxy-D-glucose 3,5-epimerase/UDP-4-keto-L-rhamnose-reductase RHM1 OS=Capsicum annuum OX=4072 GN=LOC107878567 PE=4 SV=1	0	293.262	59	29	42	674	75.5	7.24
High	A0A2G2ZFW8	heat shock cognate 70 kDa protein 2-like OS=Capsicum annuum OX=4072 GN=LOC107870215 PE=3 SV=1	0	291.329	51	27	47	650	71.3	5.19
High	A0A1U8EIH1	heat shock cognate 70 kDa protein OS=Capsicum annuum OX=4072 GN=LOC107847347 PE=3 SV=1	0	287.167	45	24	43	651	71.1	5.21
High	A0A2G2ZUN0	Methyltransferase OS=Capsicum annuum OX=4072 GN=LOC107864187 PE=3 SV=1	0	285.863	53	32	40	618	70.4	6.49
High	A0A1U8FHC9	ATP synthase subunit beta OS=Capsicum annuum OX=4072 GN=LOC107854659 PE=3 SV=1	0	279.313	64	25	40	560	60	6.2
High	A0A2G2YX02	elongation factor 2-like OS=Capsicum annuum OX=4072 GN=LOC107839002 PE=3 SV=1	0	275.519	37	28	41	843	94	6.18
High	A0A1U8DXE0	S-adenosylmethionine synthase OS=Capsicum annuum OX=4072 GN=LOC107839736 PE=3 SV=1	0	273.949	78	23	35	392	43.1	5.69
High	A0A1U8E436	Glutamine synthetase OS=Capsicum annuum OX=4072 GN=LOC107841845 PE=3 SV=1	0	271.64	48	16	37	432	47.6	6.93
High	A0A1U8EUN0	Alpha-amylase OS=Capsicum annuum OX=4072 GN=LOC107847384 PE=3 SV=1	0	270.042	43	25	30	890	100.4	6.77
High	A0A2G2YB97	S-adenosylmethionine synthase OS=Capsicum annuum OX=4072 GN=LOC107850602 PE=3 SV=1	0	262.616	63	17	30	393	43	6.02
High	A0A2G2Z8R2	Tubulin beta chain OS=Capsicum annuum OX=4072 GN=LOC107853469 PE=3 SV=1	0	258.647	65	22	42	446	50.2	4.88
High	A0A1U8F1W2	ATP synthase subunit beta OS=Capsicum annuum OX=4072 GN=LOC107852833 PE=3 SV=1	0	255.887	66	25	38	560	59.8	6.19
High	A0A1U8FHQ4	Fructose-bisphosphate aldolase OS=Capsicum annuum OX=4072 GN=LOC107858551 PE=3 SV=1	0	254.367	67	22	31	394	42.5	8.25
High	A0A1U8DVY9	actin-100 OS=Capsicum annuum OX=4072 GN=LOC107840006 PE=3 SV=1	0	253.223	56	19	51	376	41.6	5.49
High	A0A1U8GXI7	Protein disulfide-isomerase OS=Capsicum annuum OX=4072 GN=LOC107873460 PE=3 SV=1	0	249.913	59	25	32	494	55.1	4.97
High	A0A1U8DUH5	elongation factor 2 OS=Capsicum annuum OX=4072 GN=LOC107839000 PE=3 SV=1	0	249.536	37	28	38	843	94	6.11
High	A0A1U8ECK6	heat shock cognate protein 80-like isoform X1 OS=Capsicum annuum OX=4072 GN=LOC107845249 PE=3 SV=1	0	249.353	37	28	34	699	80	5.06
High	A0A2G2XTH7	GTP cyclohydrolase II OS=Capsicum annuum OX=4072 GN=LOC107840068 PE=3 SV=1	0	248.069	58	26	43	553	60.1	6.62
High	A0A2G2YHW8	Elongation factor 1-alpha OS=Capsicum annuum OX=4072 GN=LOC107847369 PE=3 SV=1	0	247.809	47	18	44	447	49.2	9.11
High	A0A1U8EV03	Phospho-2-dehydro-3-deoxyheptonate aldolase OS=Capsicum annuum OX=4072 GN=LOC107850308 PE=3 SV=1	0	246.494	50	22	36	511	56.8	7.44
High	A0A1U8GXG2	Elongation factor 1-alpha OS=Capsicum annuum OX=4072 GN=LOC107873441 PE=3 SV=1	0	245.863	46	18	42	448	49.2	9.11
High	A0A1U8H3C2	UBP1-associated protein 2A-like OS=Capsicum annuum OX=4072 GN=LOC107875671 PE=4 SV=1	0	245.69	39	21	36	479	51.9	5.25
High	A0A2G3AI67	Molybdopterin molybdenumtransferase OS=Capsicum annuum OX=4072 GN=LOC107875849 PE=3 SV=1	0	243.835	57	21	33	668	70.5	6.7
High	A0A1U8GVZ0	2-isopropylmalate synthase OS=Capsicum annuum OX=4072 GN=LOC107873175 PE=3 SV=1	0	243.667	54	21	32	602	65.5	6.54
High	A0A1U8HCS6	Glyceraldehyde-3-phosphate dehydrogenase OS=Capsicum annuum OX=4072 GN=LOC107875869 PE=3 SV=1	0	243.606	65	19	38	337	36.6	7.47
High	A0A1U8EDQ9	diacylglycerol kinase OS=Capsicum annuum OX=4072 GN=LOC107845505 PE=3 SV=1	0	242.47	60	22	31	492	54.8	6.35
High	A0A2G3A0Q2	V-type proton ATPase subunit C OS=Capsicum annuum OX=4072 GN=LOC107862863 PE=3 SV=1	0	240.895	68	21	35	376	42.8	5.78
High	A0A1U8FMI4	23 kDa subunit of oxygen evolving system of photosystem II OS=Capsicum annuum OX=4072 GN=LOC107856476 PE=3 SV=1	0	238.095	57	16	52	260	28	8.19
High	A0A2G2YRV5	Alpha-1,4 glucan phosphorylase OS=Capsicum annuum OX=4072 GN=LOC107842585 PE=3 SV=1	0	237.935	42	22	29	847	96.2	6.48
High	A0A1U8GV53	dynamin-related protein 1A-like OS=Capsicum annuum OX=4072 GN=LOC107870594 PE=3 SV=1	0	234.431	45	25	33	613	68.8	7.81
High	A0A2G2YLJ1	actin-75 OS=Capsicum annuum OX=4072 GN=LOC107843320 PE=3 SV=1	0	233.991	44	17	42	377	41.6	5.58
High	A0A2G2ZNW8	Nitrate reductase OS=Capsicum annuum OX=4072 GN=LOC107867964 PE=3 SV=1	0	230.626	43	30	36	908	102.1	6.99
High	A0A1U8H0C7	Calreticulin OS=Capsicum annuum OX=4072 GN=LOC107871448 PE=3 SV=1	0	229.55	57	26	32	430	50.7	6.51
High	A0A2G3AD73	luminal-binding protein OS=Capsicum annuum OX=4072 GN=LOC107863884 PE=3 SV=1	0	228.539	40	26	35	666	73.4	5.25
High	A0A1U8FYX1	luminal-binding protein 5 OS=Capsicum annuum OX=4072 GN=LOC107863089 PE=3 SV=1	0	227.573	42	26	36	668	73.5	5.19
High	A0A2G3AFR1	Phosphoribulokinase OS=Capsicum annuum OX=4072 GN=LOC107869777 PE=3 SV=1	0	225.77	55	18	27	409	45.4	6.38
High	A0A1U8H9J0	myosin-17-like isoform X1 OS=Capsicum annuum OX=4072 GN=LOC107877804 PE=3 SV=1	0	224.844	25	29	34	1529	172.7	8.22
High	A0A1U8FEA6	low-temperature-induced cysteine proteinase-like OS=Capsicum annuum OX=4072 GN=LOC107856558 PE=3 SV=1	0	223.95	32	14	25	479	52.6	6.14
High	A0A1U8GW82	MICOS complex subunit MIC60 OS=Capsicum annuum OX=4072 GN=LOC107873251 PE=3 SV=1	0	223.424	42	20	27	604	66.5	5.22
High	A0A1U8GPR6	ATP-dependent zinc metalloprotease FTSH 4, mitochondrial-like OS=Capsicum annuum OX=4072 GN=LOC107871017 PE=3 SV=1	0	221.337	50	22	28	711	76.5	9.16
High	A0A2G2ZJZ1	Dihydrolipoyl dehydrogenase OS=Capsicum annuum OX=4072 GN=LOC107871223 PE=3 SV=1	0	220.497	61	24	33	503	53.3	7.18
High	A0A2G2Y3N0	N-acetyl-glutamate semialdehyde dehydrogenase OS=Capsicum annuum OX=4072 GN=LOC107840325 PE=3 SV=1	0	217.818	55	14	23	407	44.3	7.85
High	A0A2G3A7D2	V-type proton ATPase subunit C OS=Capsicum annuum OX=4072 GN=LOC107859236 PE=3 SV=1	0	217.404	67	21	32	377	42.9	5.78
High	A0A1U8F9H1	Phospholipase D OS=Capsicum annuum OX=4072 GN=LOC107852337 PE=3 SV=1	0	216.725	35	20	31	807	92.2	6.13
High	A0A2G3A988	Aminomethyltransferase OS=Capsicum annuum OX=4072 GN=LOC107859603 PE=3 SV=1	0	214.513	55	17	31	406	44.2	8.57
High	A0A1U8HK56	Phosphoenolpyruvate carboxylase OS=Capsicum annuum OX=4072 GN=LOC107878436 PE=3 SV=1	0	211.734	33	23	33	954	108.6	6.25
High	A0A1U8FRJ4	uncharacterized protein At5g39570-like OS=Capsicum annuum OX=4072 GN=LOC107860508 PE=4 SV=1	0	211.449	58	16	24	378	43.4	4.78
High	A0A2G2YNL9	Transcription elongation factor spt6 OS=Capsicum annuum OX=4072 GN=LOC107843756 PE=3 SV=1	0	210.036	22	24	28	1641	186.4	5.11
High	A0A2G2Y4Q8	NADH dehydrogenase [ubiquinone] iron-sulfur protein 1, mitochondrial isoform X1 OS=Capsicum annuum OX=4072 GN=LOC107850552 PE=3 SV=1	0	208.631	44	21	24	742	80.7	6.44
High	A0A1U8GBF9	Coatomer subunit alpha OS=Capsicum annuum OX=4072 GN=LOC107866937 PE=4 SV=1	0	208.581	28	25	30	1218	137.2	7.21
High	A0A2G2ZDJ9	cell division cycle protein 48 homolog OS=Capsicum annuum OX=4072 GN=LOC107875604 PE=4 SV=1	0	205.401	37	24	28	806	89.5	5.26
High	A0A1U8H549	Ferritin OS=Capsicum annuum OX=4072 GN=LOC107873279 PE=3 SV=1	0	199.45	56	14	30	249	28.1	5.5
High	A0A1U8EZL8	(S)-2-hydroxy-acid oxidase OS=Capsicum annuum OX=4072 GN=LOC107852026 PE=3 SV=1	0	196.783	65	22	35	371	40.7	8.75
High	A0A2G2Y7T2	V-type proton ATPase subunit G OS=Capsicum annuum OX=4072 GN=LOC107851124 PE=3 SV=1	0	196.312	77	13	51	111	12.5	6.8
High	A0A2G2Y9H4	low-temperature-induced cysteine proteinase-like OS=Capsicum annuum OX=4072 GN=LOC107850333 PE=3 SV=1	0	195.467	31	14	22	462	51	6.09
High	A0A1U8E719	V-type proton ATPase subunit D-like OS=Capsicum annuum OX=4072 GN=LOC107843272 PE=3 SV=1	0	194.64	59	20	39	261	29.1	9.41
High	A0A1U8F852	NADPH-protochlorophyllide oxidoreductase OS=Capsicum annuum OX=4072 GN=LOC107855028 PE=3 SV=1	0	193.61	59	16	26	398	43.1	9.11
High	A0A1U8QCC6	Photosystem II CP43 reaction center protein OS=Capsicum annuum OX=4072 GN=psbC PE=3 SV=1	0	192.087	33	14	32	461	50.3	6.71
High	A0A1U8FWP4	Geranylgeranyl reductase OS=Capsicum annuum OX=4072 GN=LOC107862250 PE=3 SV=1	0	189.952	53	22	31	464	51.1	9.1
High	A0A1U8HDM6	enhancer of mRNA-decapping protein 4-like OS=Capsicum annuum OX=4072 GN=LOC107878847 PE=3 SV=1	0	189.887	20	20	23	1395	150.7	5.92
High	A0A1U8GUV4	villin-2 isoform X2 OS=Capsicum annuum OX=4072 GN=LOC107870039 PE=4 SV=1	0	189.709	34	24	24	951	104.3	5.8
High	A0A1U8FU93	Pectinesterase OS=Capsicum annuum OX=4072 GN=LOC107861638 PE=3 SV=1	0	188.113	31	15	22	589	64.5	9
High	A0A1U8E5E9	60S ribosomal protein L4 OS=Capsicum annuum OX=4072 GN=LOC107842929 PE=3 SV=1	0	187.371	49	19	28	405	44.9	10.32
High	A0A2G2YW70	mitochondrial dicarboxylate/tricarboxylate transporter DTC OS=Capsicum annuum OX=4072 GN=LOC107880053 PE=3 SV=1	0	186.174	68	18	29	297	31.6	9.36
High	A0A1U8E0C0	Amidophosphoribosyltransferase OS=Capsicum annuum OX=4072 GN=LOC107840493 PE=3 SV=1	0	184.945	44	17	22	577	62.6	5.99
High	A0A1U8F3F5	Glutamate decarboxylase OS=Capsicum annuum OX=4072 GN=LOC107850578 PE=3 SV=1	0	184.547	53	22	30	502	56.6	6.13
High	A0A2G3AGH3	inner centromere protein OS=Capsicum annuum OX=4072 GN=LOC107871794 PE=4 SV=1	0	183.668	41	18	28	445	51.1	9.31
High	A0A2G2Z0M1	Purple acid phosphatase OS=Capsicum annuum OX=4072 GN=LOC107856284 PE=3 SV=1	0	183.425	56	17	26	477	54.9	8.79
High	A0A1U8HLS7	heat shock cognate protein 80 OS=Capsicum annuum OX=4072 GN=LOC107878833 PE=3 SV=1	0	183.351	31	21	28	699	80.2	5.06
High	A0A1U8GIU9	Methyltransferase OS=Capsicum annuum OX=4072 GN=LOC107869165 PE=3 SV=1	0	182.832	38	17	23	630	71.6	7.84
High	A0A2G3AC92	Tubulin alpha chain OS=Capsicum annuum OX=4072 GN=LOC107860538 PE=3 SV=1	0	182.271	44	20	30	450	49.6	5.1
High	A0A2G2YNA6	V-type proton ATPase subunit OS=Capsicum annuum OX=4072 GN=LOC107854548 PE=3 SV=1	0	178.545	55	14	22	351	40.7	5.01
High	A0A1U8GWN7	Delta-1-pyrroline-5-carboxylate synthase OS=Capsicum annuum OX=4072 GN=LOC107873263 PE=3 SV=1	0	177.696	40	21	29	770	83.2	6.47
High	A0A1U8GYZ7	Phosphoinositide phospholipase C OS=Capsicum annuum OX=4072 GN=LOC107871086 PE=4 SV=1	0	175.006	38	20	25	588	67.3	6.35
High	A0A2G3AGR2	Delta-aminolevulinic acid dehydratase OS=Capsicum annuum OX=4072 GN=LOC107856090 PE=3 SV=1	0	173.447	58	13	21	436	47.6	7.05
High	A0A1U8EZ56	protein KAKU4 OS=Capsicum annuum OX=4072 GN=LOC107849014 PE=4 SV=1	0	171.966	43	14	19	541	59.2	5.87
High	A0A2G2YMK3	S-adenosylmethionine synthase OS=Capsicum annuum OX=4072 GN=LOC107843579 PE=3 SV=1	0	170.855	53	14	19	390	42.6	6.37
High	A0A1U8FMT7	Fructose-bisphosphate aldolase OS=Capsicum annuum OX=4072 GN=LOC107859905 PE=3 SV=1	0	168.484	46	17	22	396	42.7	8.25
High	A0A1U8ESQ5	8-hydroxygeraniol dehydrogenase-like OS=Capsicum annuum OX=4072 GN=LOC107850278 PE=3 SV=1	0	167.16	53	15	21	359	38.8	6.74
High	A0A1U8HJ07	Malate dehydrogenase OS=Capsicum annuum OX=4072 GN=LOC107878622 PE=3 SV=1	0	166.988	68	14	17	346	36.1	8.9
High	A0A2G2ZZA5	protein SIEVE ELEMENT OCCLUSION B-like OS=Capsicum annuum OX=4072 GN=LOC107862608 PE=4 SV=1	0	166.895	29	15	22	718	82.2	6.38
High	A0A1U8HDY5	N-alpha-acetyltransferase 15, NatA auxiliary subunit-like OS=Capsicum annuum OX=4072 GN=LOC107876145 PE=4 SV=1	0	166.574	27	24	32	902	103.5	7.75
High	A0A2G3AJ96	ADP/ATP translocase OS=Capsicum annuum OX=4072 GN=LOC107855731 PE=3 SV=1	0	166.035	41	17	42	385	41.8	9.72
High	A0A1U8DXT6	Fructose-bisphosphate aldolase OS=Capsicum annuum OX=4072 GN=LOC107840477 PE=3 SV=1	0	163.833	44	18	23	397	42.8	7.69
High	A0A1U8EGV1	trans-resveratrol di-O-methyltransferase-like OS=Capsicum annuum OX=4072 GN=LOC107845679 PE=3 SV=1	0	163.64	38	12	23	361	40.6	5.95
High	A0A2G2YRR8	D-fructose-1,6-bisphosphate 1-phosphohydrolase OS=Capsicum annuum OX=4072 GN=LOC107842812 PE=3 SV=1	0	162.724	35	12	20	404	44.2	5.5
High	A0A2G3AHL2	Peroxidase OS=Capsicum annuum OX=4072 GN=LOC107874082 PE=3 SV=1	0	161.724	53	12	18	326	35.5	7.87
High	A0A1U8HBX7	cytochrome c1-1, heme protein, mitochondrial OS=Capsicum annuum OX=4072 GN=LOC107876134 PE=4 SV=1	0	161.421	47	9	18	321	35.4	7.55
High	A0A1U8E215	Biotin carboxylase OS=Capsicum annuum OX=4072 GN=LOC107838710 PE=4 SV=1	0	161.303	45	16	20	536	58.4	7.06
High	A0A2G3A113	Malate synthase OS=Capsicum annuum OX=4072 GN=LOC107862684 PE=3 SV=1	0	157.593	48	21	27	572	65.2	6.74
High	A0A1U8HBS1	26S proteasome non-ATPase regulatory subunit 2 homolog OS=Capsicum annuum OX=4072 GN=LOC107878375 PE=3 SV=1	0	157.439	25	15	19	896	98.4	5.25
High	A0A2G2Z1V0	Germin-like protein OS=Capsicum annuum OX=4072 GN=LOC107877989 PE=3 SV=1	0	157.068	53	7	19	210	22	6.77
High	A0A2G2ZPE1	V-type proton ATPase subunit D-like OS=Capsicum annuum OX=4072 GN=LOC107867812 PE=3 SV=1	0	156.958	60	20	35	261	29.2	9.63
High	A0A1U8FUQ8	40S ribosomal protein S4 OS=Capsicum annuum OX=4072 GN=LOC107859079 PE=3 SV=1	0	156.723	64	17	27	264	29.8	10.29
High	A0A2G2YF70	ADP/ATP translocase OS=Capsicum annuum OX=4072 GN=LOC107852675 PE=3 SV=1	0	156.463	36	19	40	437	48.1	9.94
High	A0A1U8E8L0	S-adenosylmethionine synthase OS=Capsicum annuum OX=4072 GN=LOC107843129 PE=3 SV=1	0	156.236	54	13	17	390	42.6	6.05
High	A0A1U8ECT4	Phosphoenolpyruvate carboxylase OS=Capsicum annuum OX=4072 GN=LOC107845307 PE=3 SV=1	0	155.781	23	16	22	973	110.9	6.19
High	A0A2G2YXJ0	uncharacterized protein LOC107839055 OS=Capsicum annuum OX=4072 GN=LOC107839055 PE=4 SV=1	0	155.379	45	13	24	370	40.6	7.14
High	A0A1U8FRH4	Cytochrome f OS=Capsicum annuum OX=4072 GN=LOC107858750 PE=3 SV=1	0	154.801	24	16	24	543	61.4	6.95
High	A0A1U8FVH4	Phospholipase D OS=Capsicum annuum OX=4072 GN=LOC107859829 PE=3 SV=1	0	154.175	28	17	21	868	99	7.4
High	A0A1U8GH91	Sulfate adenylyltransferase OS=Capsicum annuum OX=4072 GN=LOC107868478 PE=4 SV=1	0	154.121	57	20	27	463	52	7.11
High	A0A1U8DVR1	protein TSS OS=Capsicum annuum OX=4072 GN=LOC107839324 PE=4 SV=1	0	153.082	14	19	24	1907	209.7	6.79
High	A0A1U8G2I0	Elongation factor Tu OS=Capsicum annuum OX=4072 GN=LOC107863919 PE=3 SV=1	0	152.68	36	12	25	451	49.1	6.92
High	A0A2G2YX10	uncharacterized protein LOC107838906 isoform X1 OS=Capsicum annuum OX=4072 GN=LOC107838906 PE=3 SV=1	0	152.316	40	14	19	592	65	5.76
High	A0A1U8GAA6	Catalase OS=Capsicum annuum OX=4072 GN=LOC107866793 PE=3 SV=1	0	152.288	49	19	24	492	56.9	7.53
High	A0A1U8H9R2	Elongation factor Ts, mitochondrial OS=Capsicum annuum OX=4072 GN=LOC107877914 PE=3 SV=1	0	151.913	22	16	18	1031	112.4	4.94
High	A0A1U8E393	Delta-1-pyrroline-5-carboxylate synthase OS=Capsicum annuum OX=4072 GN=LOC107838979 PE=3 SV=1	0	151.269	39	21	24	715	77.5	6.71
High	A0A2G2YHC0	protein TIC 100 OS=Capsicum annuum OX=4072 GN=LOC107847783 PE=4 SV=1	0	151.1	29	16	20	845	97.2	4.53
High	A0A1U8QDB2	Protein TIC 214 OS=Capsicum annuum OX=4072 GN=ycf1 PE=3 SV=1	0	150.735	12	19	22	1906	226.3	9.73
High	A0A1U8DW71	Phospho-2-dehydro-3-deoxyheptonate aldolase OS=Capsicum annuum OX=4072 GN=LOC107840059 PE=3 SV=1	0	150.494	41	15	24	518	57.5	8.22
High	A0A1U8FKK0	protein trichome birefringence-like 38 OS=Capsicum annuum OX=4072 GN=LOC107859302 PE=3 SV=1	0	148.643	37	14	22	408	46.3	9.04
High	A0A2G3ALM0	Phosphoglucomutase (alpha-D-glucose-1,6-bisphosphate-dependent) OS=Capsicum annuum OX=4072 GN=LOC107843130 PE=3 SV=1	0	148.007	44	17	20	583	63.5	6.24
High	A0A2G2ZNW6	Aspartokinase OS=Capsicum annuum OX=4072 GN=LOC107867926 PE=3 SV=1	0	147.903	27	17	21	923	100.8	6.77
High	A0A1U8HE72	V-type proton ATPase subunit H OS=Capsicum annuum OX=4072 GN=LOC107876310 PE=3 SV=1	0	147.587	49	16	23	434	49.3	6.93
High	A0A1U8EWT6	AT-hook motif nuclear-localized protein OS=Capsicum annuum OX=4072 GN=LOC107851206 PE=4 SV=1	0	145.994	40	10	15	331	33.9	9.19
High	A0A1U8E7C5	caffeic acid 3-O-methyltransferase-like OS=Capsicum annuum OX=4072 GN=LOC107843382 PE=3 SV=1	0	145.446	53	15	19	361	40.4	6.29
High	A0A1U8F6S1	5-methyltetrahydropteroyltriglutamate--homocysteine S-methyltransferase OS=Capsicum annuum OX=4072 GN=LOC107854537 PE=3 SV=1	0	145.146	25	16	19	765	84.5	6.46
High	A0A2G2Y3F1	Malate dehydrogenase OS=Capsicum annuum OX=4072 GN=LOC107840119 PE=3 SV=1	0	144.674	65	16	20	358	37.8	8.15
High	A0A1U8FR55	LOW QUALITY PROTEIN: cytochrome c1-2, heme protein, mitochondrial OS=Capsicum annuum OX=4072 GN=LOC107860743 PE=4 SV=1	0	143.839	39	7	16	316	34.6	6.95
High	A0A2G2Z5F5	calcium-dependent protein kinase 2-like OS=Capsicum annuum OX=4072 GN=LOC107856315 PE=4 SV=1	0	143.836	32	11	15	521	58	7.14
High	A0A2G2Z6F5	nodal modulator 3 OS=Capsicum annuum OX=4072 GN=LOC107855107 PE=4 SV=1	0	143.059	27	18	19	1200	130.8	6.39
High	A0A1U8HBI2	ADP/ATP translocase OS=Capsicum annuum OX=4072 GN=LOC107878356 PE=3 SV=1	0	140.737	41	18	36	384	41.7	9.73
High	A0A2G2ZWK2	calcium-dependent protein kinase 2-like isoform X1 OS=Capsicum annuum OX=4072 GN=LOC107863643 PE=4 SV=1	0	140.428	37	13	17	530	58.8	6.86
High	A0A2G3AHG2	sorbitol dehydrogenase OS=Capsicum annuum OX=4072 GN=LOC107874232 PE=3 SV=1	0	139.132	67	18	22	355	38.2	6.77
High	A0A2G2XYE8	Pectin acetylesterase OS=Capsicum annuum OX=4072 GN=LOC107839760 PE=3 SV=1	0	139.112	42	12	14	419	46.6	8.18
High	A0A1U8FLT6	1-aminocyclopropane-1-carboxylate oxidase-like OS=Capsicum annuum OX=4072 GN=LOC107859634 PE=3 SV=1	0	138.875	55	13	22	320	36.4	5.26
High	A0A2G2YRY7	glyoxylate/succinic semialdehyde reductase 1 OS=Capsicum annuum OX=4072 GN=LOC107841810 PE=4 SV=1	0	138.331	53	11	17	293	30.8	7.17
High	A0A2G2Y5M5	Acetohydroxy-acid synthase small subunit OS=Capsicum annuum OX=4072 GN=LOC107850416 PE=3 SV=1	0	137.422	37	15	17	489	52.9	7.96
High	A0A1U8EJC2	ruBisCO large subunit-binding protein subunit alpha OS=Capsicum annuum OX=4072 GN=LOC107847527 PE=3 SV=1	0	137.03	33	15	18	587	61.8	5.35
High	A0A2G2YN79	Thioredoxin-dependent peroxiredoxin OS=Capsicum annuum OX=4072 GN=LOC107843729 PE=4 SV=1	0	136.509	42	9	16	265	29	7.21
High	A0A1U8FEZ0	RING-type E3 ubiquitin transferase OS=Capsicum annuum OX=4072 GN=LOC107856815 PE=4 SV=1	0	136.281	15	17	19	1624	179	6.33
High	A0A2G2YTR4	Plastoquinol--plastocyanin reductase OS=Capsicum annuum OX=4072 GN=LOC107863280 PE=3 SV=1	0	136.225	43	8	17	243	25.7	8.25
High	A0A1U8HB88	Aconitate hydratase OS=Capsicum annuum OX=4072 GN=LOC107878225 PE=3 SV=1	0	136.066	25	18	20	995	108.3	7.43
High	A0A1U8F2Z3	Acetolactate synthase OS=Capsicum annuum OX=4072 GN=LOC107853330 PE=3 SV=1	0	135.339	28	13	17	653	71.3	6.96
High	A0A1U8ENA7	aspartyl protease family protein 2 OS=Capsicum annuum OX=4072 GN=LOC107848436 PE=3 SV=1	0	135.171	42	13	17	456	50.1	9.41
High	A0A1U8FQ60	probable cytosolic oligopeptidase A OS=Capsicum annuum OX=4072 GN=LOC107860124 PE=3 SV=1	0	135.08	32	18	20	813	91.8	6.81
High	A0A1U8EMR4	glutamate--glyoxylate aminotransferase 2 OS=Capsicum annuum OX=4072 GN=LOC107847729 PE=4 SV=1	0	134.504	44	15	20	480	53.4	6.79
High	A0A1U8EKU6	myristoylated alanine-rich C-kinase substrate-like OS=Capsicum annuum OX=4072 GN=LOC107847821 PE=4 SV=1	0	134.316	81	10	15	165	16.9	4.61
High	A0A1U8DX72	Ribosomal protein OS=Capsicum annuum OX=4072 GN=LOC107839686 PE=3 SV=1	0	133.983	46	17	25	344	37.5	9.23
High	A0A1U8DXK3	Eukaryotic translation initiation factor 3 subunit C OS=Capsicum annuum OX=4072 GN=LOC107839779 PE=3 SV=1	0	132.547	21	16	18	919	104.3	5.49
High	A0A2G3A6G5	V-type proton ATPase subunit F OS=Capsicum annuum OX=4072 GN=LOC107858894 PE=3 SV=1	0	132.496	68	11	22	130	14.6	6.57
High	A0A1U8H278	26S proteasome regulatory subunit 4 homolog A OS=Capsicum annuum OX=4072 GN=LOC107875323 PE=3 SV=1	0	132.486	38	12	17	439	48.9	6.4
High	A0A1U8HA02	Coatomer subunit alpha OS=Capsicum annuum OX=4072 GN=LOC107877981 PE=4 SV=1	0	132.033	19	16	19	1219	137.4	6.8
High	A0A1U8E688	NHL repeat-containing protein 2 OS=Capsicum annuum OX=4072 GN=LOC107839717 PE=4 SV=1	0	132.012	21	15	16	1074	116.5	6.07
High	A0A2G2YBA2	Tubulin alpha chain OS=Capsicum annuum OX=4072 GN=LOC107850166 PE=3 SV=1	0	131.131	35	16	20	449	49.7	5.06
High	A0A1U8DUJ9	LOW QUALITY PROTEIN: 26S protease regulatory subunit 6A homolog OS=Capsicum annuum OX=4072 GN=LOC107839622 PE=3 SV=1	0	130.444	38	12	16	432	48.4	5.07
High	A0A2G2ZUP2	Malate dehydrogenase OS=Capsicum annuum OX=4072 GN=LOC107864181 PE=3 SV=1	0	129.234	49	11	16	332	35.5	6.32
High	A0A2G2YI83	Elongation factor 1-alpha OS=Capsicum annuum OX=4072 GN=LOC107847447 PE=3 SV=1	0	128.842	29	14	18	448	49.3	9.13
High	A0A1U8EN52	Carbonic anhydrase OS=Capsicum annuum OX=4072 GN=LOC107847814 PE=3 SV=1	0	128.098	48	12	17	279	30.6	7.25
High	A0A2G3A0P6	40S ribosomal protein S3a OS=Capsicum annuum OX=4072 GN=LOC107862857 PE=3 SV=1	0	126.427	54	16	20	261	29.7	9.73
High	A0A1U8G3Y0	Cysteine synthase OS=Capsicum annuum OX=4072 GN=LOC107864096 PE=3 SV=1	0	125.845	53	13	16	325	34.3	6.15
High	A0A1U8EJU8	Alpha-1,4 glucan phosphorylase OS=Capsicum annuum OX=4072 GN=LOC107847630 PE=3 SV=1	0	125.39	21	14	15	969	110.5	5.54
High	A0A1U8DTV5	phototropin-2 OS=Capsicum annuum OX=4072 GN=LOC107839465 PE=4 SV=1	0	125.298	27	20	24	960	107.1	7.96
High	A0A1U8H4Z8	universal stress protein A homolog 1-like OS=Capsicum annuum OX=4072 GN=LOC107873719 PE=4 SV=1	0	124.597	68	8	16	169	18.5	7.23
High	A0A1U8E6Q8	26S proteasome regulatory subunit 4 homolog A OS=Capsicum annuum OX=4072 GN=LOC107842679 PE=3 SV=1	0	123.957	42	11	15	367	40.9	5.05
High	A0A1U8DT67	aspartyl protease family protein 2 OS=Capsicum annuum OX=4072 GN=LOC107839303 PE=3 SV=1	0	123.258	31	12	18	502	53.6	8.73
High	A0A1U8H9X4	Thioredoxin-dependent peroxiredoxin OS=Capsicum annuum OX=4072 GN=LOC107877928 PE=4 SV=1	0	123.232	44	10	17	211	23.2	9.44
High	A0A2G3AL42	Glucose-1-phosphate adenylyltransferase OS=Capsicum annuum OX=4072 GN=LOC107841023 PE=3 SV=1	0	122.711	42	17	21	516	56.6	8.6
High	A0A1U8GE74	40S ribosomal protein S2-3-like OS=Capsicum annuum OX=4072 GN=LOC107867754 PE=3 SV=1	0	122.603	54	16	20	276	30.2	10.2
High	A0A2G2YGY7	3-deoxy-8-phosphooctulonate synthase OS=Capsicum annuum OX=4072 GN=LOC107848157 PE=3 SV=1	0	122.22	64	15	17	290	31.7	7.74
High	A0A1U8G421	1-deoxy-D-xylulose-5-phosphate reductoisomerase OS=Capsicum annuum OX=4072 GN=LOC107862389 PE=3 SV=1	0	119.764	30	8	11	478	51.8	6.61
High	A0A2G3AIZ0	Aspartokinase OS=Capsicum annuum OX=4072 GN=LOC107879648 PE=3 SV=1	0	119.078	24	13	16	921	100.8	6.1
High	A0A2G2ZQJ6	14-3-3-like protein C OS=Capsicum annuum OX=4072 GN=LOC107867460 PE=3 SV=1	0	118.919	55	14	26	259	29.2	4.84
High	A0A1U8EV57	CCT-beta OS=Capsicum annuum OX=4072 GN=LOC107847488 PE=3 SV=1	0	118.563	35	12	14	526	57	5.97
High	A0A1U8FYH2	NADH dehydrogenase [ubiquinone] flavoprotein 1, mitochondrial OS=Capsicum annuum OX=4072 GN=LOC107860600 PE=3 SV=1	0	118.56	41	19	25	487	53.6	8.22
High	A0A2G2YG08	osmotin-like protein OS=Capsicum annuum OX=4072 GN=LOC107853923 PE=4 SV=1	0	118.37	44	8	15	252	27.3	7.72
High	A0A1U8FYQ4	Glutamate-1-semialdehyde 2,1-aminomutase OS=Capsicum annuum OX=4072 GN=LOC107863035 PE=3 SV=1	0	118.156	45	14	17	478	50.8	7.01
High	A0A1U8FIH8	zinc-finger homeodomain protein 9-like OS=Capsicum annuum OX=4072 GN=LOC107858780 PE=4 SV=1	0	118.114	40	9	14	362	39.7	8.38
High	A0A2G2ZB41	26S protease regulatory subunit 7 homolog A OS=Capsicum annuum OX=4072 GN=LOC107855846 PE=3 SV=1	0	117.671	52	18	20	429	47.8	6.02
High	A0A1U8GV96	40S ribosomal protein S2-3-like OS=Capsicum annuum OX=4072 GN=LOC107872992 PE=3 SV=1	0	117.607	54	16	20	275	30.1	10.2
High	A0A1U8HAD1	probable carbohydrate esterase At4g34215 OS=Capsicum annuum OX=4072 GN=LOC107875759 PE=4 SV=1	0	117.605	62	9	12	245	26.8	6.79
High	A0A2G2ZTY4	3-ketoacyl-CoA thiolase 2, peroxisomal OS=Capsicum annuum OX=4072 GN=LOC107864515 PE=3 SV=1	0	117.334	37	9	12	465	48.9	7.33
High	A0A1U8FIL7	dnaJ protein ERDJ3B OS=Capsicum annuum OX=4072 GN=LOC107855124 PE=4 SV=1	0	117.155	44	11	17	331	37.5	7.01
High	A0A1U8ENY1	trifunctional UDP-glucose 4,6-dehydratase/UDP-4-keto-6-deoxy-D-glucose 3,5-epimerase/UDP-4-keto-L-rhamnose-reductase RHM1-like OS=Capsicum annuum OX=4072 GN=LOC107845327 PE=4 SV=1	0	116.541	36	21	25	674	75.7	7.18
High	A0A1U8FYP8	uncharacterized protein LOC107862799 isoform X1 OS=Capsicum annuum OX=4072 GN=LOC107862799 PE=4 SV=1	0	115.893	20	15	17	1190	133.2	5.11
High	A0A1U8DYZ6	uncharacterized protein At3g49720-like OS=Capsicum annuum OX=4072 GN=LOC107840152 PE=4 SV=1	0	115.721	55	12	18	258	28.4	9.6
High	A0A1U8G5W3	Alanine--tRNA ligase OS=Capsicum annuum OX=4072 GN=LOC107862906 PE=3 SV=1	0	115.638	21	14	16	1015	111.4	6.24
High	A0A1U8EJG5	putative late blight resistance protein homolog R1A-3 OS=Capsicum annuum OX=4072 GN=LOC107847540 PE=3 SV=1	0	114.423	26	16	21	880	100.7	7.93
High	A0A1U8GDQ4	selenium-binding protein 1-like OS=Capsicum annuum OX=4072 GN=LOC107864343 PE=3 SV=1	0	113.437	45	12	13	480	52.9	5.55
High	A0A1U8HDM1	Fructose-bisphosphate aldolase OS=Capsicum annuum OX=4072 GN=LOC107878843 PE=3 SV=1	0	113.297	49	14	16	357	38.2	7.75
High	A0A1U8HHN6	WD-40 repeat-containing protein MSI4-like OS=Capsicum annuum OX=4072 GN=LOC107877803 PE=3 SV=1	0	113.222	46	11	13	490	54.2	5.77
High	A0A1U8GGF7	protein ECERIFERUM 1-like OS=Capsicum annuum OX=4072 GN=LOC107868261 PE=3 SV=1	0	113.109	20	10	13	626	72.8	7.91
High	A0A2G2XWV5	Cysteine desulfurase OS=Capsicum annuum OX=4072 GN=LOC107871353 PE=3 SV=1	0	112.323	30	10	13	482	53.1	7.49
High	A0A1U8HGD9	26S protease regulatory subunit 8 homolog A OS=Capsicum annuum OX=4072 GN=LOC107877918 PE=3 SV=1	0	112.255	46	15	18	417	47.1	8.75
High	A0A1U8EKE0	mitochondrial carnitine/acylcarnitine carrier-like protein OS=Capsicum annuum OX=4072 GN=LOC107843899 PE=3 SV=1	0	111.424	43	12	19	297	30.7	9.13
High	A0A2G3AKV9	CCT-theta OS=Capsicum annuum OX=4072 GN=LOC107854911 PE=3 SV=1	0	110.605	40	14	15	541	58.3	5.54
High	A0A1U8GEL8	23 kDa subunit of oxygen evolving system of photosystem II OS=Capsicum annuum OX=4072 GN=LOC107867703 PE=3 SV=1	0	110.005	54	12	16	278	30.5	7.42
High	A0A2G2YXJ9	aspartyl protease family protein At5g10770-like OS=Capsicum annuum OX=4072 GN=LOC107839045 PE=4 SV=1	0	109.971	32	12	15	487	52.4	8.54
High	A0A1U8HLI2	Importin subunit alpha OS=Capsicum annuum OX=4072 GN=LOC107878771 PE=3 SV=1	0	109.924	33	10	13	517	57	5.3
High	A0A2G2YER1	2-methylene-furan-3-one reductase OS=Capsicum annuum OX=4072 GN=LOC107847897 PE=3 SV=1	0	109.895	45	12	14	388	41.2	8.09
High	A0A2G2YWD4	RNA helicase OS=Capsicum annuum OX=4072 GN=LOC107838807 PE=3 SV=1	0	108.39	26	19	20	745	81.5	8.12
High	A0A1U8G5E2	probable nucleolar protein 5-2 OS=Capsicum annuum OX=4072 GN=LOC107864654 PE=3 SV=1	0	107.982	36	11	11	553	61.4	8.78
High	A0A1U8GB01	large proline-rich protein BAG6 OS=Capsicum annuum OX=4072 GN=LOC107866812 PE=4 SV=1	0	107.369	18	11	14	855	89.3	5.27
High	A0A1U8GAY5	uncharacterized protein LOC107863683 isoform X1 OS=Capsicum annuum OX=4072 GN=LOC107863683 PE=4 SV=1	0	107.177	44	9	13	334	37.3	8.35
High	A0A1U8GXN1	40S ribosomal protein S4 OS=Capsicum annuum OX=4072 GN=LOC107873605 PE=3 SV=1	0	106.83	64	16	23	264	29.8	10.23
High	A0A1U8G731	Glyceraldehyde-3-phosphate dehydrogenase OS=Capsicum annuum OX=4072 GN=LOC107862704 PE=3 SV=1	0	106.674	36	11	21	364	39.7	8.95
High	A0A2G2YT16	Phosphoenolpyruvate carboxylase OS=Capsicum annuum OX=4072 GN=LOC107854728 PE=3 SV=1	0	106.644	18	14	19	965	110.4	5.8
High	A0A1U8EWG3	AIR carboxylase OS=Capsicum annuum OX=4072 GN=LOC107851129 PE=3 SV=1	0	105.617	31	12	14	632	68.2	7.15
High	A0A1U8EMQ6	Mg-protoporphyrin IX chelatase OS=Capsicum annuum OX=4072 GN=LOC107845383 PE=3 SV=1	0	105.158	39	10	12	428	46.8	6.18
High	A0A1U8DSY1	C-terminal binding protein AN OS=Capsicum annuum OX=4072 GN=LOC107839235 PE=4 SV=1	0	105.038	26	12	14	633	69.7	6.95
High	A0A1U8H8U7	H(+)-exporting diphosphatase OS=Capsicum annuum OX=4072 GN=LOC107877721 PE=3 SV=1	0	104.655	17	10	14	770	80.6	5.33
High	A0A1U8ENP0	(S)-2-hydroxy-acid oxidase OS=Capsicum annuum OX=4072 GN=LOC107845595 PE=3 SV=1	0	104.513	47	16	22	371	40.7	9.1
High	A0A1U8F7S2	protein AUXIN RESPONSE 4 OS=Capsicum annuum OX=4072 GN=LOC107854885 PE=4 SV=1	0	104.347	31	9	12	483	53.4	6.6
High	A0A1U8EU22	dnaJ protein homolog OS=Capsicum annuum OX=4072 GN=LOC107850595 PE=3 SV=1	0	104.104	31	9	12	420	46.5	6.61
High	A0A1U8GZ09	uncharacterized protein LOC107873936 OS=Capsicum annuum OX=4072 GN=LOC107873936 PE=4 SV=1	0	103.674	41	7	12	249	27.9	9.32
High	A0A1U8H4L9	uncharacterized protein LOC107873135 OS=Capsicum annuum OX=4072 GN=LOC107873135 PE=4 SV=1	0	103.484	41	13	15	516	57.8	6.98
High	A0A1U8FYB8	uncharacterized protein LOC107862959 OS=Capsicum annuum OX=4072 GN=LOC107862959 PE=4 SV=1	0	103.476	43	8	21	278	29.1	9.6
High	A0A1U8FB08	probable ATP synthase 24 kDa subunit, mitochondrial OS=Capsicum annuum OX=4072 GN=LOC107856025 PE=4 SV=1	0	103.275	57	13	14	242	27.7	8.66
High	A0A2G2ZP56	uncharacterized protein LOC107867802 OS=Capsicum annuum OX=4072 GN=LOC107867802 PE=4 SV=1	0	102.731	28	11	12	711	78.2	6.93
High	A0A2G2Y0X0	40S ribosomal protein S5 OS=Capsicum annuum OX=4072 GN=LOC107843987 PE=3 SV=1	0	102.662	78	14	21	212	23.5	9.45
High	A0A2G2XXR9	60S ribosomal protein L3 OS=Capsicum annuum OX=4072 GN=LOC107839982 PE=3 SV=1	0	102.581	34	13	18	389	44.3	10.04
High	A0A1U8GX01	L-ascorbate peroxidase 1, cytosolic-like isoform X1 OS=Capsicum annuum OX=4072 GN=LOC107873435 PE=3 SV=1	0	102.33	41	8	12	294	32.4	6.23
High	A0A1U8DWD5	dynamin-related protein 3B-like isoform X1 OS=Capsicum annuum OX=4072 GN=LOC107840109 PE=3 SV=1	0	102.282	27	14	16	831	91.6	6.81
High	A0A2G2YBC4	PTI1-like tyrosine-protein kinase 1 isoform X1 OS=Capsicum annuum OX=4072 GN=LOC107850868 PE=4 SV=1	0	102.183	35	10	12	401	44.7	7.36
High	A0A1U8EAE0	23 kDa subunit of oxygen evolving system of photosystem II OS=Capsicum annuum OX=4072 GN=LOC107843581 PE=3 SV=1	0	101.741	38	6	12	260	28.4	8.18
High	A0A1U8EUL7	60S acidic ribosomal protein P2-2-like OS=Capsicum annuum OX=4072 GN=LOC107847690 PE=3 SV=1	0	101.483	79	7	10	112	11.3	4.61
High	A0A1U8GYD3	Histone H4 OS=Capsicum annuum OX=4072 GN=LOC107873824 PE=3 SV=1	0	101.358	37	12	24	327	36.7	10.98
High	A0A3G0TEB6	Photosystem II D2 protein OS=Capsicum annuum OX=4072 GN=psbD PE=3 SV=1	0	101.083	25	6	21	353	39.5	5.55
High	A0A1U8H3W4	40S ribosomal protein S3a OS=Capsicum annuum OX=4072 GN=LOC107875826 PE=3 SV=1	0	100.914	48	14	17	261	29.7	9.79
High	A0A1U8EI33	GDSL esterase/lipase CPRD49-like OS=Capsicum annuum OX=4072 GN=LOC107843688 PE=4 SV=1	0	100.67	39	9	14	262	30	6.19
High	A0A1U8E366	dynamin-related protein 5A OS=Capsicum annuum OX=4072 GN=LOC107839311 PE=3 SV=1	0	100.613	30	14	16	610	68.2	7.77
High	A0A2G2YK06	Coproporphyrinogen oxidase OS=Capsicum annuum OX=4072 GN=LOC107845388 PE=3 SV=1	0	100.474	51	13	17	398	44.8	6.54
High	A0A1U8ED85	nuclear cap-binding protein subunit 1 OS=Capsicum annuum OX=4072 GN=LOC107845400 PE=3 SV=1	0	100.471	21	12	13	862	98.1	5.11
High	A0A2G2ZT71	metacaspase-4-like OS=Capsicum annuum OX=4072 GN=LOC107864440 PE=4 SV=1	0	99.857	33	9	13	415	45.7	5.1
High	A0A1U8FLL3	Acetohydroxy-acid reductoisomerase OS=Capsicum annuum OX=4072 GN=LOC107856177 PE=3 SV=1	0	99.568	24	11	15	579	62.2	6.95
High	A0A1U8HE83	ATP citrate synthase OS=Capsicum annuum OX=4072 GN=LOC107879119 PE=4 SV=1	0	99.5	35	15	15	608	65.7	7.42
High	A0A1U8EL56	beta-glucosidase BoGH3B-like OS=Capsicum annuum OX=4072 GN=LOC107847877 PE=3 SV=1	0	99.312	28	10	14	629	68.5	8.97
High	A0A1U8FFA8	uncharacterized protein LOC107857626 OS=Capsicum annuum OX=4072 GN=LOC107857626 PE=4 SV=1	0	98.889	34	10	13	342	38.3	7.3
High	A0A2G2XZE1	60S ribosomal protein L8-like OS=Capsicum annuum OX=4072 GN=LOC107845565 PE=3 SV=1	0	98.749	42	9	14	259	28.1	10.81
High	A0A2G2Z093	Plasma membrane ATPase OS=Capsicum annuum OX=4072 GN=LOC107877668 PE=3 SV=1	0	98.378	12	12	16	952	104.5	6.61
High	A0A2G2ZD23	40S ribosomal protein SA OS=Capsicum annuum OX=4072 GN=LOC107875854 PE=3 SV=1	0	97.95	32	7	13	299	32.3	5.02
High	A0A2G3A053	caffeic acid 3-O-methyltransferase OS=Capsicum annuum OX=4072 GN=LOC107862991 PE=3 SV=1	0	97.837	49	10	14	359	39.3	5.8
High	A0A2G2Z7T5	Histone H4 OS=Capsicum annuum OX=4072 GN=LOC107873518 PE=3 SV=1	0	97.715	58	11	22	103	11.4	11.47
High	A0A1U8HK11	probable alpha,alpha-trehalose-phosphate synthase [UDP-forming] 7 OS=Capsicum annuum OX=4072 GN=LOC107878413 PE=3 SV=1	0	97.712	21	11	14	857	97.2	5.66
High	A0A2G2YBA3	huntingtin-interacting protein K OS=Capsicum annuum OX=4072 GN=LOC107850440 PE=4 SV=1	0	97.501	68	8	16	109	12.2	5.07
High	A0A1U8E5V7	beta-xylosidase/alpha-L-arabinofuranosidase 2-like OS=Capsicum annuum OX=4072 GN=LOC107840015 PE=3 SV=1	0	97.329	24	12	14	782	85.6	8.06
High	A0A1U8EAX3	GDSL esterase/lipase CPRD49-like OS=Capsicum annuum OX=4072 GN=LOC107843709 PE=4 SV=1	0	97.12	39	9	15	262	29.9	6.37
High	A0A1U8G475	Adenosylhomocysteinase OS=Capsicum annuum OX=4072 GN=LOC107864322 PE=3 SV=1	0	96.903	38	13	15	485	53.1	5.86
High	A0A2G2XWX2	26S protease regulatory subunit S10B homolog B OS=Capsicum annuum OX=4072 GN=LOC107840436 PE=3 SV=1	0	96.465	43	12	14	398	44.7	7.9
High	A0A2G2YGK6	ATP synthase subunit d, mitochondrial OS=Capsicum annuum OX=4072 GN=LOC107848023 PE=3 SV=1	0	96.417	69	18	21	168	19.8	5.29
High	A0A2G2ZZH2	probable NADH dehydrogenase [ubiquinone] 1 alpha subcomplex subunit 5, mitochondrial OS=Capsicum annuum OX=4072 GN=LOC107863197 PE=3 SV=1	0	96.398	75	9	12	174	19.9	5
High	A0A2G2Z599	60S ribosomal protein L8 OS=Capsicum annuum OX=4072 GN=LOC107878732 PE=3 SV=1	0	96.318	43	10	14	260	28.2	10.74
High	A0A1U8EB00	GDSL esterase/lipase CPRD49-like OS=Capsicum annuum OX=4072 GN=LOC107843730 PE=4 SV=1	0	96.283	39	9	16	262	29.9	5.83
High	A0A1U8ENH0	GTP cyclohydrolase II OS=Capsicum annuum OX=4072 GN=LOC107848460 PE=3 SV=1	0	96.16	24	11	15	527	57.5	6.49
High	A0A1U8EM69	26S proteasome non-ATPase regulatory subunit 2 homolog OS=Capsicum annuum OX=4072 GN=LOC107845266 PE=3 SV=1	0	95.857	14	10	13	896	97.8	5.19
High	A0A1U8EDD8	NADPH-protochlorophyllide oxidoreductase OS=Capsicum annuum OX=4072 GN=LOC107845435 PE=3 SV=1	0	95.567	45	12	17	398	43	9.23
High	A0A2G2ZNU4	Alpha-1,4 glucan phosphorylase OS=Capsicum annuum OX=4072 GN=LOC107867882 PE=3 SV=1	0	95.554	21	12	14	978	110.7	5.83
High	A0A1U8EWE5	Pyruvate kinase OS=Capsicum annuum OX=4072 GN=LOC107850589 PE=3 SV=1	0	95.536	25	9	13	495	54.3	7.18
High	A0A1U8GEC3	abscisic stress-ripening protein 2-like OS=Capsicum annuum OX=4072 GN=LOC107867640 PE=3 SV=1	0	95.056	55	5	43	110	12.4	8.03
High	A0A1U8GIH6	50S ribosomal protein L31 OS=Capsicum annuum OX=4072 GN=LOC107866978 PE=3 SV=1	0	94.753	57	7	11	129	14.6	9.8
High	A0A2G3ADN8	2-C-methyl-D-erythritol 2,4-cyclodiphosphate synthase OS=Capsicum annuum OX=4072 GN=LOC107864504 PE=3 SV=1	0	94.656	34	5	11	227	24.5	8.44
High	A0A2G2Z4Q9	heme-binding protein 2-like OS=Capsicum annuum OX=4072 GN=LOC107852033 PE=3 SV=1	0	94.551	45	10	13	231	26	8.21
High	A0A2G2ZQI0	HECT-type E3 ubiquitin transferase OS=Capsicum annuum OX=4072 GN=LOC107854474 PE=4 SV=1	0	94.072	6	15	15	3649	402.2	5.17
High	A0A1U8F786	Assimilatory sulfite reductase (ferredoxin) OS=Capsicum annuum OX=4072 GN=LOC107854050 PE=3 SV=1	0	93.85	24	11	12	690	77.7	9.32
High	A0A2G3A372	beta-glucosidase 44-like OS=Capsicum annuum OX=4072 GN=LOC107862203 PE=3 SV=1	0	93.843	25	10	15	513	59.1	9.06
High	A0A1U8F5Z1	GDP-L-fucose synthase OS=Capsicum annuum OX=4072 GN=LOC107854238 PE=3 SV=1	0	93.456	32	8	11	313	34.9	7.06
High	A0A2G2Y146	Magnesium-protoporphyrin IX monomethyl ester (oxidative) cyclase OS=Capsicum annuum OX=4072 GN=LOC107844048 PE=3 SV=1	0	93.438	28	9	11	400	46.6	8.21
High	A0A2G3AJC8	Phosphoglucomutase (alpha-D-glucose-1,6-bisphosphate-dependent) OS=Capsicum annuum OX=4072 GN=LOC107867403 PE=3 SV=1	0	93.24	26	11	13	583	63.5	6.24
High	A0A1U8EVC7	14-3-3 protein 2 OS=Capsicum annuum OX=4072 GN=LOC107850842 PE=3 SV=1	0	93.214	38	10	21	255	28.9	4.82
High	A0A1U8HDQ1	flower-specific defensin-like OS=Capsicum annuum OX=4072 GN=LOC107877005 PE=4 SV=1	0	92.885	35	8	12	106	12	6.95
High	A0A1U8FS00	Peptidylprolyl isomerase OS=Capsicum annuum OX=4072 GN=LOC107860633 PE=4 SV=1	0	92.569	36	10	13	449	48.9	5.06
High	A0A1U8E2M6	Malic enzyme OS=Capsicum annuum OX=4072 GN=LOC107839152 PE=3 SV=1	0	90.906	32	11	13	602	66.4	6.64
High	A0A2G2Y289	PSI-F OS=Capsicum annuum OX=4072 GN=LOC107858989 PE=3 SV=1	0	90.383	42	10	47	228	25	9.48
High	A0A2G3A044	subtilisin-like protease SBT3.8 OS=Capsicum annuum OX=4072 GN=LOC107863004 PE=3 SV=1	0	90.28	22	13	17	766	82	6.74
High	A0A1U8GKC8	Phospho-2-dehydro-3-deoxyheptonate aldolase OS=Capsicum annuum OX=4072 GN=LOC107867463 PE=3 SV=1	0	90.174	26	14	18	536	59.3	8.47
High	A0A2G2YP54	zinc finger CCCH domain-containing protein 14-like OS=Capsicum annuum OX=4072 GN=LOC107843946 PE=4 SV=1	0	89.792	52	10	11	304	31.5	9.23
High	A0A1U8H4S9	Phospholipase D OS=Capsicum annuum OX=4072 GN=LOC107876031 PE=3 SV=1	0	89.592	23	11	13	794	90.5	5.68
High	A0A1U8F1S4	brefeldin A-inhibited guanine nucleotide-exchange protein 5 OS=Capsicum annuum OX=4072 GN=LOC107852876 PE=4 SV=1	0	89.053	10	14	15	1773	196.7	5.62
High	A0A1U8ECY5	Glycine--tRNA ligase OS=Capsicum annuum OX=4072 GN=LOC107845328 PE=3 SV=1	0	88.971	19	14	16	965	108.1	7.02
High	A0A2G3AC64	Alpha-mannosidase OS=Capsicum annuum OX=4072 GN=LOC107860595 PE=3 SV=1	0	88.648	16	12	15	1152	131.9	7.97
High	A0A2G2XY54	probable esterase KAI2 isoform X1 OS=Capsicum annuum OX=4072 GN=LOC107858631 PE=4 SV=1	0	88.467	58	8	9	274	30.3	5.06
High	A0A1U8DY61	glycerate dehydrogenase OS=Capsicum annuum OX=4072 GN=LOC107840578 PE=3 SV=1	0	88.03	42	12	15	386	42.2	6.7
High	A0A1U8GXG0	26S protease regulatory subunit 6B homolog OS=Capsicum annuum OX=4072 GN=LOC107873557 PE=3 SV=1	0	87.916	29	9	12	416	46.7	5.82
High	A0A1U8HB13	Threonyl-tRNA synthetase OS=Capsicum annuum OX=4072 GN=LOC107878157 PE=3 SV=1	0	87.204	21	13	15	679	77.9	6.65
High	A0A1U8GT47	Magnesium chelatase OS=Capsicum annuum OX=4072 GN=LOC107870073 PE=3 SV=1	0	86.963	16	12	13	1382	153.8	6.4
High	A0A1U8H287	Aldehyde dehydrogenase OS=Capsicum annuum OX=4072 GN=LOC107873002 PE=3 SV=1	0	86.827	36	12	16	477	52.3	8.81
High	A0A1U8F1X0	Peptidyl-prolyl cis-trans isomerase OS=Capsicum annuum OX=4072 GN=LOC107852840 PE=3 SV=1	0	86.661	60	8	12	172	18.1	8.47
High	A0A1U8ELG1	probable mitochondrial-processing peptidase subunit beta, mitochondrial OS=Capsicum annuum OX=4072 GN=LOC107847461 PE=3 SV=1	0	86.646	26	8	10	531	59.2	6.38
High	A0A1U8E7J1	protein DMR6-LIKE OXYGENASE 2-like OS=Capsicum annuum OX=4072 GN=LOC107840075 PE=3 SV=1	0	86.61	34	8	12	354	39.7	6.64
High	A0A2G2ZKI9	dnaJ protein homolog OS=Capsicum annuum OX=4072 GN=LOC107871363 PE=3 SV=1	0	86.608	40	11	14	419	46.6	6.42
High	A0A1U8HME9	uncharacterized protein LOC107879087 isoform X1 OS=Capsicum annuum OX=4072 GN=LOC107879087 PE=4 SV=1	0	86.431	16	10	13	809	91.6	6.84
High	A0A2G2Z6J2	Phosphoglycerate kinase OS=Capsicum annuum OX=4072 GN=LOC107878882 PE=3 SV=1	0	85.971	31	9	14	401	42.4	5.86
High	A0A1U8GE98	5-formyltetrahydrofolate cyclo-ligase-like protein COG0212 OS=Capsicum annuum OX=4072 GN=LOC107867628 PE=4 SV=1	0	85.283	37	7	8	355	39.8	8.87
High	A0A2G2YTK8	60S ribosomal protein L8-like OS=Capsicum annuum OX=4072 GN=LOC107842353 PE=3 SV=1	0	85.228	38	9	13	260	28.2	10.81
High	A0A1U8E915	zinc finger BED domain-containing protein DAYSLEEPER OS=Capsicum annuum OX=4072 GN=LOC107843814 PE=4 SV=1	0	84.992	21	9	11	770	87.2	5.63
High	A0A1U8EGK0	uncharacterized protein LOC107843266 isoform X1 OS=Capsicum annuum OX=4072 GN=LOC107843266 PE=3 SV=1	0	84.928	17	9	14	438	48.1	9.36
High	A0A1U8HB01	60S ribosomal protein L10 OS=Capsicum annuum OX=4072 GN=LOC107875396 PE=3 SV=1	0	84.833	41	11	13	219	24.6	10.43
High	A0A1U8E6M1	histone deacetylase HDT1 OS=Capsicum annuum OX=4072 GN=LOC107843190 PE=3 SV=1	0	84.584	34	10	12	269	29	4.87
High	A0A1U8FFQ2	1,4-alpha-glucan branching enzyme OS=Capsicum annuum OX=4072 GN=LOC107854104 PE=3 SV=1	0	84.551	20	12	14	883	100.6	5.38
High	A0A1U8ET89	uncharacterized protein LOC107850389 OS=Capsicum annuum OX=4072 GN=LOC107850389 PE=4 SV=1	0	84.456	10	9	12	1666	182	4.78
High	A0A1U8GEF7	uncharacterized protein LOC107867785 isoform X3 OS=Capsicum annuum OX=4072 GN=LOC107867785 PE=4 SV=1	0	84.135	8	11	13	2163	230.6	5.77
High	A0A2G3AM00	Eukaryotic translation initiation factor 3 subunit B OS=Capsicum annuum OX=4072 GN=LOC107844072 PE=3 SV=1	0	84.026	22	11	13	717	83	5.08
High	A0A2G3A6W0	60S acidic ribosomal protein P0 OS=Capsicum annuum OX=4072 GN=LOC107859037 PE=3 SV=1	0	83.988	51	10	11	320	34.1	5.1
High	A0A1U8EGT5	60S ribosomal protein L4-like OS=Capsicum annuum OX=4072 GN=LOC107843363 PE=3 SV=1	0	83.94	29	12	16	407	44.6	10.39
High	A0A1U8GBL7	Reticulon-like protein OS=Capsicum annuum OX=4072 GN=LOC107864283 PE=4 SV=1	0	83.621	23	5	9	273	30.4	7.69
High	A0A1U8H504	NADPH-dependent 1-acyldihydroxyacetone phosphate reductase-like isoform X1 OS=Capsicum annuum OX=4072 GN=LOC107873247 PE=3 SV=1	0	83.601	34	7	10	315	34.7	9.07
High	A0A1U8EUR2	40S ribosomal protein S6 OS=Capsicum annuum OX=4072 GN=LOC107850245 PE=3 SV=1	0	83.263	41	11	12	249	28.3	10.64
High	A0A1U8HIM1	uncharacterized protein LOC107878522 isoform X1 OS=Capsicum annuum OX=4072 GN=LOC107878522 PE=4 SV=1	0	82.908	21	10	10	968	102.3	4.94
High	A0A1U8GET9	uncharacterized protein LOC107867884 OS=Capsicum annuum OX=4072 GN=LOC107867884 PE=3 SV=1	0	82.793	27	13	16	585	64.3	9.28
High	A0A1U8DRH7	ATP-dependent zinc metalloprotease FTSH 4, mitochondrial-like OS=Capsicum annuum OX=4072 GN=LOC107838881 PE=3 SV=1	0	82.178	22	10	11	716	77.1	8.29
High	A0A1U8ESR9	Alanine--glyoxylate transaminase OS=Capsicum annuum OX=4072 GN=LOC107850292 PE=3 SV=1	0	82.056	26	7	9	401	44	8.27
High	A0A2G2ZGE2	dnaJ protein homolog 2-like isoform X1 OS=Capsicum annuum OX=4072 GN=LOC107870307 PE=3 SV=1	0	81.952	19	7	9	417	46.7	6.55
High	A0A1U8FNC5	T-complex protein 1 subunit zeta 1 OS=Capsicum annuum OX=4072 GN=LOC107860033 PE=3 SV=1	0	81.79	29	12	15	535	58.9	6.14
High	A0A2G2ZSG5	uncharacterized TPR repeat-containing protein At1g05150-like OS=Capsicum annuum OX=4072 GN=LOC107866916 PE=4 SV=1	0	81.751	18	9	11	802	89.7	6.52
High	A0A1U8FJ45	uncharacterized protein LOC107855850 OS=Capsicum annuum OX=4072 GN=LOC107855850 PE=4 SV=1	0	81.413	29	3	11	86	9.8	9.47
High	A0A1U8ET71	chromodomain-helicase-DNA-binding protein 7-like isoform X2 OS=Capsicum annuum OX=4072 GN=LOC107850378 PE=4 SV=1	0	81.379	11	7	8	1231	134.8	7.71
High	A0A1U8E174	serine carboxypeptidase-like 50 OS=Capsicum annuum OX=4072 GN=LOC107841696 PE=3 SV=1	0	81.01	28	13	16	530	59.4	8.31
High	A0A1U8FVR5	Pentose-5-phosphate 3-epimerase OS=Capsicum annuum OX=4072 GN=LOC107862261 PE=3 SV=1	0	80.724	37	7	13	286	30.3	7.9
High	A0A2G2Z9X9	Protein disulfide-isomerase OS=Capsicum annuum OX=4072 GN=LOC107872999 PE=3 SV=1	0	80.713	32	11	13	494	55.1	5.15
High	A0A1U8EW85	Malic enzyme OS=Capsicum annuum OX=4072 GN=LOC107848011 PE=3 SV=1	0	80.116	24	9	11	635	71	7.31
High	A0A1U8QBZ9	Photosystem II protein D1 OS=Capsicum annuum OX=4072 GN=psbA PE=3 SV=1	0	80.065	20	6	17	353	38.9	5.25
High	A0A2G2ZVT5	Threonine synthase OS=Capsicum annuum OX=4072 GN=LOC107861704 PE=3 SV=1	0	80.005	26	9	11	522	57.5	6.79
High	A0A1U8GKV8	polyadenylate-binding protein RBP47-like OS=Capsicum annuum OX=4072 GN=LOC107867129 PE=4 SV=1	0	79.466	31	11	14	455	49.4	7.24
High	A0A1U8GZS9	Serine hydroxymethyltransferase OS=Capsicum annuum OX=4072 GN=LOC107871288 PE=3 SV=1	0	79.42	29	11	13	471	52	7.27
High	A0A1U8DZX2	plastid division protein PDV2 OS=Capsicum annuum OX=4072 GN=LOC107840378 PE=4 SV=1	0	79.301	55	9	10	291	32.3	5.2
High	A0A2G2ZSN1	endoplasmin homolog OS=Capsicum annuum OX=4072 GN=LOC107866869 PE=3 SV=1	0	79.27	21	13	13	810	92.9	5.02
High	A0A2G3A4G6	1-aminocyclopropane-1-carboxylate oxidase OS=Capsicum annuum OX=4072 GN=LOC107857536 PE=3 SV=1	0	79.038	42	8	11	319	36.1	5.74
High	A0A1U8E660	ATP-dependent Clp protease proteolytic subunit OS=Capsicum annuum OX=4072 GN=LOC107839701 PE=3 SV=1	0	79.038	30	6	11	297	32.2	8.5
High	A0A2G3ANU6	40S ribosomal protein S6 OS=Capsicum annuum OX=4072 GN=LOC107849501 PE=3 SV=1	0	79.03	41	10	11	249	28.2	10.7
High	A0A1U8FY86	Cysteine proteinase inhibitor OS=Capsicum annuum OX=4072 GN=LOC107862908 PE=3 SV=1	0	78.785	42	6	9	236	26.4	6.58
High	A0A1U8GAF8	Plastocyanin OS=Capsicum annuum OX=4072 GN=LOC107866833 PE=3 SV=1	0	78.281	37	3	9	169	17	5
High	A0A1U8EVN9	phototropin-1 OS=Capsicum annuum OX=4072 GN=LOC107847595 PE=4 SV=1	0	77.984	17	12	14	1025	115.3	6.93
High	A0A2G3AK57	Cellulose synthase OS=Capsicum annuum OX=4072 GN=LOC107839276 PE=3 SV=1	0	77.511	19	11	13	1083	120.9	7.52
High	A0A2G2Y1U0	Ferredoxin OS=Capsicum annuum OX=4072 GN=LOC107839912 PE=3 SV=1	0	77.386	67	3	6	144	15.2	4.54
High	A0A2G2Y3B3	probable 26S proteasome non-ATPase regulatory subunit 3 isoform X1 OS=Capsicum annuum OX=4072 GN=LOC107840586 PE=3 SV=1	0	77.216	24	9	10	487	55.6	8.5
High	A0A1U8GDS4	D-fructose-1,6-bisphosphate 1-phosphohydrolase OS=Capsicum annuum OX=4072 GN=LOC107867663 PE=3 SV=1	0	76.588	29	7	9	340	37.1	6.01
High	A0A2G3A2Q3	ACT domain-containing protein ACR11-like OS=Capsicum annuum OX=4072 GN=LOC107862078 PE=4 SV=1	0	76.577	50	10	14	287	31	5.26
High	A0A2G2Y866	Asparagine synthetase [glutamine-hydrolyzing] OS=Capsicum annuum OX=4072 GN=LOC107850647 PE=4 SV=1	0	76.433	20	7	9	559	63.3	6.54
High	A0A2G2Z8Q7	Superoxide dismutase OS=Capsicum annuum OX=4072 GN=LOC107873354 PE=3 SV=1	0	76.203	32	6	10	250	28.2	8.28
High	A0A1U8EAJ0	patellin-3-like isoform X1 OS=Capsicum annuum OX=4072 GN=LOC107840904 PE=3 SV=1	0	75.959	29	9	10	606	68	4.93
High	A0A1U8FH02	Importin subunit alpha OS=Capsicum annuum OX=4072 GN=LOC107855118 PE=3 SV=1	0	75.951	28	11	12	534	59.2	5.14
High	A0A1U8FGU7	zerumbone synthase-like isoform X1 OS=Capsicum annuum OX=4072 GN=LOC107855067 PE=4 SV=1	0	75.891	43	8	9	292	31.2	7.11
High	A0A1U8GXD5	L-ascorbate peroxidase 1, cytosolic OS=Capsicum annuum OX=4072 GN=LOC107873422 PE=3 SV=1	0	75.754	40	7	10	250	27.4	6.35
High	A0A1U8HB22	Aconitate hydratase OS=Capsicum annuum OX=4072 GN=LOC107878229 PE=3 SV=1	0	75.672	15	11	12	983	107.4	6.96
High	A0A1U8G159	RNA-binding protein with multiple splicing-like OS=Capsicum annuum OX=4072 GN=LOC107861618 PE=4 SV=1	0	75.663	47	9	10	315	34.2	7.94
High	A0A2G2ZBT0	Prolyl-tRNA synthetase OS=Capsicum annuum OX=4072 GN=LOC107876022 PE=3 SV=1	0	75.52	32	11	11	515	58.7	6.68
High	A0A1U8DR76	dnaJ homolog subfamily C GRV2 isoform X2 OS=Capsicum annuum OX=4072 GN=LOC107838821 PE=4 SV=1	0	75.425	7	11	12	2584	283.2	6.29
High	A0A2G2ZD56	60S ribosomal protein L9 OS=Capsicum annuum OX=4072 GN=LOC107875752 PE=3 SV=1	0	75.378	54	9	16	194	21.9	9.47
High	A0A1U8GLQ5	Oxoglutarate dehydrogenase (succinyl-transferring) OS=Capsicum annuum OX=4072 GN=LOC107870252 PE=3 SV=1	0	75.165	17	11	13	1020	115.2	6.86
High	A0A2G3AFX0	60S ribosomal protein L13 OS=Capsicum annuum OX=4072 GN=LOC107870371 PE=3 SV=1	0	74.964	51	10	14	206	23.6	11.15
High	A0A2G3AIN6	serine protease inhibitor 5-like OS=Capsicum annuum OX=4072 GN=LOC107862773 PE=3 SV=1	0	74.942	49	8	9	230	25.4	9.39
High	A0A2G2YNH7	nascent polypeptide-associated complex subunit alpha-like protein 1 OS=Capsicum annuum OX=4072 GN=LOC107857031 PE=4 SV=1	0	74.772	58	7	10	199	21.6	4.53
High	A0A2G2Z2Q4	disease resistance RPP13-like protein 4 OS=Capsicum annuum OX=4072 GN=LOC107878280 PE=3 SV=1	0	74.75	12	9	13	882	100.5	6.64
High	A0A2G2YT19	V-type proton ATPase subunit E2-like OS=Capsicum annuum OX=4072 GN=LOC107841992 PE=3 SV=1	0	74.729	33	10	31	229	26.1	9.29
High	A0A1U8GS61	40S ribosomal protein S6-like OS=Capsicum annuum OX=4072 GN=LOC107871723 PE=3 SV=1	0	74.629	44	10	11	329	37.7	10.39
High	A0A1U8FCP3	subtilisin-like protease SBT1.9 OS=Capsicum annuum OX=4072 GN=LOC107856533 PE=3 SV=1	0	74.562	16	9	10	771	82.7	8.24
High	A0A2G2ZNS6	uncharacterized protein LOC107867925 OS=Capsicum annuum OX=4072 GN=LOC107867925 PE=4 SV=1	0	74.431	51	11	11	281	30.4	5.92
High	A0A1U8FFK9	uncharacterized protein LOC107854049 OS=Capsicum annuum OX=4072 GN=LOC107854049 PE=4 SV=1	0	74.402	18	9	10	649	74.4	5.76
High	A0A2G2ZKT1	V-type proton ATPase subunit G OS=Capsicum annuum OX=4072 GN=LOC107871474 PE=3 SV=1	0	74.048	62	7	19	111	12.5	6.13
High	A0A2G3A753	Beta-ketoacyl-[acyl-carrier-protein] synthase I OS=Capsicum annuum OX=4072 GN=LOC107859130 PE=3 SV=1	0	73.997	35	12	13	470	50.1	7.21
High	A0A1U8F9S8	myosin-12 isoform X1 OS=Capsicum annuum OX=4072 GN=LOC107855568 PE=3 SV=1	0	73.177	9	12	13	1571	178.2	7.37
High	A0A1U8QCI8	Photosystem I iron-sulfur center OS=Capsicum annuum OX=4072 GN=psaC PE=3 SV=1	0	72.772	73	6	16	81	9	7.08
High	A0A1U8GBZ6	uncharacterized protein LOC107864390 isoform X1 OS=Capsicum annuum OX=4072 GN=LOC107864390 PE=4 SV=1	0	72.622	17	8	8	965	103.7	4.68
High	A0A2G2Y080	methylcrotonoyl-CoA carboxylase beta chain, mitochondrial OS=Capsicum annuum OX=4072 GN=LOC107840271 PE=4 SV=1	0	72.337	21	8	10	570	62.1	8.28
High	A0A1U8HGF7	uncharacterized protein LOC107880062 OS=Capsicum annuum OX=4072 GN=LOC107880062 PE=4 SV=1	0	72.241	39	8	10	332	37.1	7.72
High	A0A1U8GCP7	alpha-xylosidase 1-like OS=Capsicum annuum OX=4072 GN=LOC107867398 PE=3 SV=1	0	72.191	17	10	10	929	104.7	6.9
High	A0A1U8DW63	Ribose-5-phosphate isomerase OS=Capsicum annuum OX=4072 GN=LOC107839432 PE=3 SV=1	0	72.12	47	6	7	287	30.5	6.43
High	A0A2G3A2K4	stromal cell-derived factor 2-like protein OS=Capsicum annuum OX=4072 GN=LOC107861990 PE=4 SV=1	0	72.039	31	4	6	212	23.7	7.06
High	A0A1U8FM91	non-classical arabinogalactan protein 31 OS=Capsicum annuum OX=4072 GN=LOC107859372 PE=4 SV=1	0	71.584	18	7	12	331	34.8	9.98
High	A0A1U8DUD4	subtilisin-like protease SBT1.9 OS=Capsicum annuum OX=4072 GN=LOC107839583 PE=3 SV=1	0	71.542	16	7	9	772	83.7	7.59
High	A0A2G2Y113	Glutamate dehydrogenase OS=Capsicum annuum OX=4072 GN=LOC107843990 PE=3 SV=1	0	70.842	25	6	8	411	44.6	6.96
High	A0A1U8G7Q4	Phosphoglucomutase (alpha-D-glucose-1,6-bisphosphate-dependent) OS=Capsicum annuum OX=4072 GN=LOC107863363 PE=3 SV=1	0	70.837	22	9	10	641	70.2	6.54
High	A0A2G3AHK8	putative late blight resistance protein homolog R1A-10 OS=Capsicum annuum OX=4072 GN=LOC107845066 PE=3 SV=1	0	70.652	16	12	14	882	101	8.62
High	A0A1U8DTL0	myosin-binding protein 1-like isoform X1 OS=Capsicum annuum OX=4072 GN=LOC107839399 PE=4 SV=1	0	70.582	18	9	9	875	96.1	5.08
High	A0A2G2ZSM0	Alkaline/neutral invertase OS=Capsicum annuum OX=4072 GN=LOC107866900 PE=3 SV=1	0	70.371	20	8	9	570	65.1	6.43
High	A0A1U8DTE0	carotenoid 9,10(9',10')-cleavage dioxygenase 1-like isoform X1 OS=Capsicum annuum OX=4072 GN=LOC107839349 PE=3 SV=1	0	70.196	23	9	10	551	62.4	6.81
High	A0A2G2Y8W1	glutathione S-transferase T1-like OS=Capsicum annuum OX=4072 GN=LOC107851096 PE=3 SV=1	0	70.175	51	8	11	235	26.4	6.95
High	A0A2G2Z6L1	alcohol dehydrogenase OS=Capsicum annuum OX=4072 GN=LOC107853816 PE=3 SV=1	0	69.986	40	10	10	437	46.5	8.21
High	A0A1U8FK78	Citrate synthase OS=Capsicum annuum OX=4072 GN=LOC107855661 PE=3 SV=1	0	69.843	25	10	10	512	56.1	8.95
High	A0A2G2XW09	60S ribosomal protein L28-1-like OS=Capsicum annuum OX=4072 GN=LOC107861762 PE=3 SV=1	0	69.838	55	10	13	143	15.9	10.52
High	A0A2G2ZZT0	pentatricopeptide repeat-containing protein At3g49240 OS=Capsicum annuum OX=4072 GN=LOC107863121 PE=4 SV=1	0	69.783	15	7	8	658	73.8	5.95
High	A0A1U8EB10	uncharacterized protein LOC107843738 isoform X2 OS=Capsicum annuum OX=4072 GN=LOC107843738 PE=4 SV=1	0	69.783	7	9	9	2276	251	4.25
High	A0A1U8G0S1	ABC transporter B family member 28 isoform X1 OS=Capsicum annuum OX=4072 GN=LOC107863345 PE=4 SV=1	0	69.759	20	9	9	736	81.2	7.93
High	A0A3G0TEF7	ATP synthase subunit alpha OS=Capsicum annuum OX=4072 GN=atp1 PE=3 SV=1	0	69.655	24	11	15	509	55.2	6.1
High	A0A1U8GQJ9	Superoxide dismutase OS=Capsicum annuum OX=4072 GN=LOC107871142 PE=3 SV=1	0	69.605	53	6	9	228	25.5	8.34
High	A0A1U8GKP6	7,8-dihydroneopterin aldolase OS=Capsicum annuum OX=4072 GN=LOC107869989 PE=3 SV=1	0	69.564	63	5	7	134	14.9	8.15
High	A0A1U8EAW8	uncharacterized protein LOC107843704 isoform X2 OS=Capsicum annuum OX=4072 GN=LOC107843704 PE=4 SV=1	0	69.436	16	8	10	900	99.5	8
High	A0A1U8G741	Glutamine amidotransferase OS=Capsicum annuum OX=4072 GN=LOC107865390 PE=3 SV=1	0	69.415	17	7	8	537	59.7	6.73
High	A0A1U8HDT5	Hydroxymethylbilane synthase OS=Capsicum annuum OX=4072 GN=LOC107878895 PE=3 SV=1	0	69.16	32	8	10	365	39.2	7.36
High	A0A1U8HBA8	probable pyridoxal 5'-phosphate synthase subunit PDX1 OS=Capsicum annuum OX=4072 GN=LOC107875470 PE=3 SV=1	0	68.918	40	7	9	309	33.2	6.55
High	A0A1U8FZZ8	subtilisin-like protease SBT1.3 OS=Capsicum annuum OX=4072 GN=LOC107863392 PE=3 SV=1	0	68.744	16	6	7	776	83.6	8.87
High	A0A1U8E872	uncharacterized protein ycf39 OS=Capsicum annuum OX=4072 GN=LOC107840625 PE=4 SV=1	0	68.616	31	10	13	420	46.4	8.54
High	A0A1U8E965	regulatory protein NPR5-like OS=Capsicum annuum OX=4072 GN=LOC107843865 PE=4 SV=1	0	68.549	20	7	9	483	53.1	6.77
High	A0A2G3A2P2	heat shock 70 kDa protein OS=Capsicum annuum OX=4072 GN=LOC107862051 PE=3 SV=1	0	68.099	16	9	14	652	71.5	5.33
High	A0A1U8E8Y5	Eukaryotic translation initiation factor 5A OS=Capsicum annuum OX=4072 GN=LOC107840872 PE=3 SV=1	0	67.965	70	8	10	159	17.4	5.99
High	A0A2G2Z4N2	Glucose-1-phosphate adenylyltransferase OS=Capsicum annuum OX=4072 GN=LOC107878514 PE=3 SV=1	0	67.77	34	13	14	517	56.7	6.8
High	A0A1U8GWW8	internal alternative NAD(P)H-ubiquinone oxidoreductase A1, mitochondrial OS=Capsicum annuum OX=4072 GN=LOC107873416 PE=4 SV=1	0	67.737	27	8	10	501	55.6	8.69
High	A0A1U8E8C1	Glutaredoxin-dependent peroxiredoxin OS=Capsicum annuum OX=4072 GN=LOC107843634 PE=3 SV=1	0	67.735	45	7	9	229	24.6	8.12
High	A0A1U8FPQ6	LOW QUALITY PROTEIN: uncharacterized protein LOC107860026 OS=Capsicum annuum OX=4072 GN=LOC107860026 PE=4 SV=1	0	67.629	14	9	12	691	76.9	7.43
High	A0A1U8EVB5	elongation factor 1-gamma 2-like isoform X1 OS=Capsicum annuum OX=4072 GN=LOC107847529 PE=4 SV=1	0	67.616	22	5	7	414	46.8	5.85
High	A0A1U8FZ72	Pyruvate kinase OS=Capsicum annuum OX=4072 GN=LOC107863168 PE=3 SV=1	0	67.559	26	8	11	582	63.8	7.34
High	A0A1U8E144	E3 ubiquitin-protein ligase KEG isoform X2 OS=Capsicum annuum OX=4072 GN=LOC107838787 PE=4 SV=1	0	67.527	23	9	10	627	70.1	6.8
High	A0A1U8FKE6	uncharacterized protein LOC107858904 isoform X2 OS=Capsicum annuum OX=4072 GN=LOC107858904 PE=4 SV=1	0	67.278	12	9	10	1270	139.5	6.21
High	A0A2G3A221	40S ribosomal protein S19-3 OS=Capsicum annuum OX=4072 GN=LOC107862288 PE=3 SV=1	0	67.244	44	6	11	143	16.1	10.2
High	A0A2G3A9W4	probable prolyl 4-hydroxylase 10 OS=Capsicum annuum OX=4072 GN=LOC107859824 PE=4 SV=1	0	67.032	31	5	7	291	32.5	7.93
High	A0A2G3AGF3	Tryptophanyl-tRNA synthetase OS=Capsicum annuum OX=4072 GN=LOC107871542 PE=3 SV=1	0	66.905	29	7	8	402	45.7	6.42
High	A0A1U8EVZ0	60S ribosomal protein L6 OS=Capsicum annuum OX=4072 GN=LOC107851002 PE=3 SV=1	0	66.751	42	10	13	234	25.7	10.13
High	A0A1U8EVD2	acyl-CoA-binding domain-containing protein 4 OS=Capsicum annuum OX=4072 GN=LOC107850848 PE=4 SV=1	0	66.55	19	9	10	494	54.1	5.86
High	A0A1U8GX72	Clathrin heavy chain OS=Capsicum annuum OX=4072 GN=LOC107871116 PE=3 SV=1	0	66.469	7	8	9	1713	193.6	5.44
High	A0A1U8F159	Clustered mitochondria protein homolog OS=Capsicum annuum OX=4072 GN=LOC107852591 PE=3 SV=1	0	66.276	11	9	9	1408	153.2	6.4
High	A0A1U8F9Z3	Cysteine synthase OS=Capsicum annuum OX=4072 GN=LOC107855629 PE=3 SV=1	0	65.546	30	7	8	384	40.9	5.5
High	A0A1U8F9E3	40S ribosomal protein S7 OS=Capsicum annuum OX=4072 GN=LOC107855436 PE=3 SV=1	0	65.197	43	7	9	191	22.1	9.79
High	A0A1U8GCS4	protein TIME FOR COFFEE isoform X1 OS=Capsicum annuum OX=4072 GN=LOC107864116 PE=4 SV=1	0	64.772	8	7	7	1676	178.3	9.57
High	A0A2G2Y0B5	4-coumarate--CoA ligase OS=Capsicum annuum OX=4072 GN=LOC107854884 PE=4 SV=1	0	64.721	15	6	9	696	76.8	6.93
High	A0A2G2YDD6	26S proteasome non-ATPase regulatory subunit 11 homolog OS=Capsicum annuum OX=4072 GN=LOC107878257 PE=3 SV=1	0	64.63	21	7	8	423	47	6.29
High	A0A2G3A6D3	aspartic protease inhibitor 10-like OS=Capsicum annuum OX=4072 GN=LOC107861071 PE=3 SV=1	0	64.621	17	4	10	252	27.4	5.96
High	A0A1U8GKU6	Glycosyltransferase OS=Capsicum annuum OX=4072 GN=LOC107870022 PE=3 SV=1	0	64.496	24	8	9	485	54.8	5.63
High	A0A1U8G9B7	Tripeptidyl-peptidase II OS=Capsicum annuum OX=4072 GN=LOC107863279 PE=3 SV=1	0	64.39	14	13	13	1341	148.3	6.32
High	A0A2G2Y1X7	40S ribosomal protein S12 OS=Capsicum annuum OX=4072 GN=LOC107839897 PE=3 SV=1	0	64.092	37	3	5	143	15.1	6.01
High	A0A1U8GD35	Serine hydroxymethyltransferase OS=Capsicum annuum OX=4072 GN=LOC107867328 PE=3 SV=1	0	63.958	20	10	16	519	57.5	7.56
High	A0A2G2YD32	uncharacterized protein LOC107848224 OS=Capsicum annuum OX=4072 GN=LOC107848224 PE=4 SV=1	0	63.674	46	7	9	181	20.5	8.68
High	A0A1U8E9D6	subtilisin-like protease SBT1.6 OS=Capsicum annuum OX=4072 GN=LOC107840556 PE=3 SV=1	0	63.655	19	11	11	772	81.6	8.5
High	A0A2G3APA4	protein FLX-like 2 OS=Capsicum annuum OX=4072 GN=LOC107851847 PE=3 SV=1	0	63.617	31	9	10	400	43.3	7.06
High	A0A1U8FNI4	Cytochrome b OS=Capsicum annuum OX=4072 GN=LOC107860072 PE=3 SV=1	0	63.596	10	5	15	458	50.7	9.06
High	A0A1U8GRC8	Sulfate adenylyltransferase OS=Capsicum annuum OX=4072 GN=LOC107868476 PE=4 SV=1	0	63.329	33	12	14	426	48	5.9
High	A0A1U8E7Z8	synaptotagmin-1-like OS=Capsicum annuum OX=4072 GN=LOC107840565 PE=3 SV=1	0	63.135	22	9	9	539	61.3	6.62
High	A0A1U8EJD7	splicing factor U2af small subunit B-like OS=Capsicum annuum OX=4072 GN=LOC107843631 PE=4 SV=1	0	63.127	28	7	9	348	40.1	9.35
High	A0A1U8EJS1	Coatomer subunit beta OS=Capsicum annuum OX=4072 GN=LOC107843715 PE=4 SV=1	0	63.02	9	6	7	948	105.6	5.99
High	A0A1U8FV50	probable alpha,alpha-trehalose-phosphate synthase [UDP-forming] 7 OS=Capsicum annuum OX=4072 GN=LOC107859190 PE=3 SV=1	0	62.5	14	9	12	851	96.3	5.99
High	A0A1U8H901	60S ribosomal protein L5 OS=Capsicum annuum OX=4072 GN=LOC107875381 PE=3 SV=1	0	62.258	25	6	10	302	34.6	9.33
High	A0A2G3AN32	60S ribosomal protein L9-1 OS=Capsicum annuum OX=4072 GN=LOC107847418 PE=3 SV=1	0	62.238	42	8	13	194	22	9.58
High	A0A2G2XYJ9	probable carbohydrate esterase At4g34215 OS=Capsicum annuum OX=4072 GN=LOC107839758 PE=4 SV=1	0	61.848	36	7	7	269	29.5	8.72
High	A0A2G2Y609	Histone H2B OS=Capsicum annuum OX=4072 GN=LOC107850828 PE=3 SV=1	0	61.828	42	7	16	147	16	10.14
High	A0A1U8DTX6	uncharacterized protein LOC107839476 OS=Capsicum annuum OX=4072 GN=LOC107839476 PE=4 SV=1	0	61.828	14	7	11	407	44.4	8.25
High	A0A1U8ES94	LOW QUALITY PROTEIN: eIF-2-alpha kinase activator GCN1 OS=Capsicum annuum OX=4072 GN=LOC107850201 PE=3 SV=1	0	61.478	6	11	12	2614	284.8	7.06
High	A0A2G2ZVM0	Germin-like protein OS=Capsicum annuum OX=4072 GN=LOC107865791 PE=3 SV=1	0	61.4	23	4	6	209	21.6	7.44
High	A0A2G2ZN38	4-coumarate--CoA ligase OS=Capsicum annuum OX=4072 GN=LOC107868016 PE=4 SV=1	0	61.353	21	11	11	696	76.1	7.59
High	A0A1U8F4Z7	Procollagen-proline 4-dioxygenase OS=Capsicum annuum OX=4072 GN=LOC107853213 PE=3 SV=1	0	61.319	32	8	9	295	33	6.71
High	A0A1U8F5H8	Ubiquitin OS=Capsicum annuum OX=4072 GN=LOC107854152 PE=3 SV=1	0	61.165	50	9	15	179	20.4	9.94
High	A0A2G2Z164	60S ribosomal protein L7-2 OS=Capsicum annuum OX=4072 GN=LOC107855212 PE=3 SV=1	0	61.067	32	6	8	242	28	9.98
High	A0A1U8EUA4	probable aspartyl aminopeptidase OS=Capsicum annuum OX=4072 GN=LOC107850599 PE=3 SV=1	0	61.041	21	7	8	536	59.3	7.17
High	A0A1U8E6C3	paladin OS=Capsicum annuum OX=4072 GN=LOC107840136 PE=4 SV=1	0	61.024	10	8	9	1253	141.6	6.64
High	A0A1U8DWH7	heat shock 70 kDa protein, mitochondrial OS=Capsicum annuum OX=4072 GN=LOC107840141 PE=3 SV=1	0	60.997	18	11	12	677	72.9	6.2
High	A0A2G2Y5D6	zinc finger CCCH domain-containing protein ZFN-like OS=Capsicum annuum OX=4072 GN=LOC107850759 PE=4 SV=1	0	60.987	32	8	9	434	47.1	8.44
